# Supplementary material for: Validation of the Relationship Between Iris Color and Uveal Melanoma Using Artificial Intelligence With Multiple Paths in a Large Chinese Population
Source: Front Cell Dev Biol. 2021 Aug 19;9:713209. doi: 10.3389/fcell.2021.713209 (PMC8417124; doi:10.3389/fcell.2021.713209)
Supplement: Supplementary file 1 [file Table_1.XLSX]

## Sheet: Sheet1
UM patients	gender	age at diagnosis	year of birth	the affected eyes	iris color
IM1000000.jpg	male	13	2005	left	5
IM1000001.jpg	male	13			5
IM1000002.jpg	male	14	2004	right	4
IM1000003.jpg	male	14			4
IM1000004.jpg	male	14	2004	left	4
IM1000005.jpg	male	16			4
IM1000006.jpg	female	16	2000	left	3
IM1000007.jpg	female	16			3
IM1000008.jpg	male	19	1996	right	2
IM1000009.jpg	male	19			2
IM1000010.jpg	male	19	2000	left	4
IM1000011.jpg	male	19			4
IM1000012.jpg	female	20	1999	right	4
IM1000013.jpg	female	20			4
IM1000014.jpg	male	21	1996	right	2
IM1000015.jpg	male	21			2
IM1000016.jpg	male	21	1995	right	3
IM1000017.jpg	male	21			3
IM1000018.jpg	male	22	1988	right	5
IM1000019.jpg	male	22			5
IM1000020.jpg	female	22	1997	left	4
IM1000021.jpg	female	22			4
IM1000022.jpg	female	23	1994	right	4
IM1000023.jpg	female	23			4
IM1000024.jpg	female	23	1995	right	4
IM1000025.jpg	female	23			4
IM1000026.jpg	male	23	1995	right	5
IM1000027.jpg	male	23			5
IM1000028.jpg	male	23	1995	left	3
IM1000029.jpg	male	23			3
IM1000030.jpg	female	24	1984	right	5
IM1000031.jpg	female	24			5
IM1000032.jpg	male	24	1994	right	5
IM1000033.jpg	male	24			5
IM1000034.jpg	male	24	1991	left	4
IM1000035.jpg	male	24			4
IM1000036.jpg	female	24	1994	left	5
IM1000037.jpg	female	24			5
IM1000038.jpg	female	24	1994	left	4
IM1000039.jpg	female	24			4
IM1000040.jpg	male	24	1993	left	3
IM1000041.jpg	male	24			3
IM1000042.jpg	female	25	1993	left	2
IM1000043.jpg	female	25			2
IM1000044.jpg	female	26	1992	left	4
IM1000045.jpg	female	26			4
IM1000046.jpg	female	26	1991	left	5
IM1000047.jpg	female	26			5
IM1000048.jpg	female	26	1991	left	2
IM1000049.jpg	female	26			2
IM1000050.jpg	male	26	1989	left	4
IM1000051.jpg	male	26			4
IM1000052.jpg	female	27	1989	left	4
IM1000053.jpg	female	27			4
IM1000054.jpg	female	27	1991	left	5
IM1000055.jpg	female	27			5
IM1000056.jpg	male	27	1991	left	5
IM1000057.jpg	male	27			4
IM1000058.jpg	male	27	1991	left	4
IM1000059.jpg	male	27			4
IM1000060.jpg	female	27	1990	right	5
IM1000061.jpg	female	27			5
IM1000062.jpg	male	28	1989	left	2
IM1000063.jpg	male	28			2
IM1000064.jpg	female	28	1982	left	3
IM1000065.jpg	female	28			3
IM1000066.jpg	female	28	1988	left	4
IM1000067.jpg	female	28			4
IM1000068.jpg	female	28	1990	right	2
IM1000069.jpg	female	28			2
IM1000070.jpg	female	28	1988	left	3
IM1000071.jpg	female	28			3
IM1000072.jpg	male	28	1990	right	5
IM1000073.jpg	male	28			5
IM1000074.jpg	female	29	1989	right	5
IM1000075.jpg	female	29			5
IM1000076.jpg	male	29	1989	right	4
IM1000077.jpg	male	29			4
IM1000078.jpg	male	29	1984	right	5
IM1000079.jpg	male	29			5
IM1000080.jpg	female	29	1989	left	4
IM1000081.jpg	female	29			4
IM1000082.jpg	male	29	1990	right	4
IM1000083.jpg	male	29			4
IM1000084.jpg	female	29	1987	right	4
IM1000085.jpg	female	29			4
IM1000086.jpg	male	29	1986	right	3
IM1000087.jpg	male	29			3
IM1000088.jpg	male	30	1988	left	4
IM1000089.jpg	male	30			4
IM1000090.jpg	female	30	1986	right	5
IM1000091.jpg	female	30			5
IM1000092.jpg	female	30	1986	right	2
IM1000093.jpg	female	30			2
IM1000094.jpg	male	30	1985	right	2
IM1000095.jpg	male	30			2
IM1000096.jpg	female	30	1988	right	5
IM1000097.jpg	female	30			5
IM1000098.jpg	male	30	1988	left	5
IM1000099.jpg	male	30			3
IM1000100.jpg	female	31	1987	left	3
IM1000101.jpg	female	31			3
IM1000102.jpg	female	31	1987	right	4
IM1000103.jpg	female	31			4
IM1000104.jpg	male	31	1987	right	3
IM1000105.jpg	male	31			3
IM1000106.jpg	male	31	1988	left	3
IM1000107.jpg	male	31			3
IM1000108.jpg	male	31	1988	left	4
IM1000109.jpg	male	31			4
IM1000110.jpg	female	31	1987	left	2
IM1000111.jpg	female	31			3
IM1000112.jpg	male	31	1987	right	3
IM1000113.jpg	male	31			5
IM1000114.jpg	female	31	1984	left	3
IM1000115.jpg	female	31			3
IM1000116.jpg	male	32	1985	right	2
IM1000117.jpg	male	32			2
IM1000118.jpg	female	32	1983	right	4
IM1000119.jpg	female	32			4
IM1000120.jpg	male	32	1986	right	1
IM1000121.jpg	male	32			1
IM1000122.jpg	male	32	1985	left	3
IM1000123.jpg	male	32			3
IM1000124.jpg	male	32	1985	right	4
IM1000125.jpg	male	32			4
IM1000126.jpg	male	32	1986	left	2
IM1000127.jpg	male	32			2
IM1000128.jpg	male	32	1985	right	4
IM1000129.jpg	male	32			4
IM1000130.jpg	male	32	1987	left	5
IM1000131.jpg	male	32			5
IM1000132.jpg	female	32	1983	right	2
IM1000133.jpg	female	32			2
IM1000134.jpg	female	32	1986	right	5
IM1000135.jpg	female	32			5
IM1000136.jpg	female	32	1981	left	5
IM1000137.jpg	female	32			5
IM1000138.jpg	female	32	1981	left	3
IM1000139.jpg	female	32			3
IM1000140.jpg	female	33	1986	left	3
IM1000141.jpg	female	33			3
IM1000142.jpg	female	33	1985	right	5
IM1000143.jpg	female	33			5
IM1000144.jpg	male	33	1978	left	4
IM1000145.jpg	male	33			4
IM1000146.jpg	female	33	1982	left	3
IM1000147.jpg	female	33			3
IM1000148.jpg	female	33	1981	left	5
IM1000149.jpg	female	33			5
IM1000150.jpg	female	33	1979	right	3
IM1000151.jpg	female	33			3
IM1000152.jpg	female	33	1981	right	2
IM1000153.jpg	female	33			2
IM1000154.jpg	female	33	1987	right	2
IM1000155.jpg	female	33			2
IM1000156.jpg	male	33	1985	right	4
IM1000157.jpg	male	33			4
IM1000158.jpg	male	33	1985	right	4
IM1000159.jpg	male	33			4
IM1000160.jpg	male	33	1982	left	3
IM1000161.jpg	male	33			3
IM1000162.jpg	female	33	1985	right	3
IM1000163.jpg	female	33			3
IM1000164.jpg	female	34	1982	right	4
IM1000165.jpg	female	34			4
IM1000166.jpg	male	34	1982	right	3
IM1000167.jpg	male	34			3
IM1000168.jpg	female	34	1981	right	3
IM1000169.jpg	female	34			3
IM1000170.jpg	male	34	1983	right	2
IM1000171.jpg	male	34			2
IM1000172.jpg	male	34	1983	right	3
IM1000173.jpg	male	34			3
IM1000174.jpg	female	34	1984	left	2
IM1000175.jpg	female	34			2
IM1000176.jpg	male	34	1983	right	2
IM1000177.jpg	male	34			3
IM1000178.jpg	male	34	1975	left	3
IM1000179.jpg	male	34			3
IM1000180.jpg	male	34	1983	left	4
IM1000181.jpg	male	34			4
IM1000182.jpg	female	34	1984	right	5
IM1000183.jpg	female	34			5
IM1000184.jpg	female	34	1984	right	5
IM1000185.jpg	female	34			5
IM1000186.jpg	male	34	1983	right	4
IM1000187.jpg	male	34			4
IM1000188.jpg	male	34	1983	right	5
IM1000189.jpg	male	34			5
IM1000190.jpg	female	34	1984	left	5
IM1000191.jpg	female	34			5
IM1000192.jpg	male	34	1982	right	3
IM1000193.jpg	male	34			3
IM1000194.jpg	male	34	1983	left	3
IM1000195.jpg	male	34			3
IM1000196.jpg	female	35	1983	right	3
IM1000197.jpg	female	35			3
IM1000198.jpg	male	35	1979	right	4
IM1000199.jpg	male	35			4
IM1000200.jpg	male	35	1981	right	5
IM1000201.jpg	male	35			5
IM1000202.jpg	male	35	1984	left	2
IM1000203.jpg	male	35			2
IM1000204.jpg	male	35	1984	right	1
IM1000205.jpg	male	35			1
IM1000206.jpg	female	35	1984	right	5
IM1000207.jpg	female	35			5
IM1000208.jpg	male	35	1980	right	3
IM1000209.jpg	male	35			3
IM1000210.jpg	male	35	1983	right	4
IM1000211.jpg	male	35			4
IM1000212.jpg	male	35	1983	left	2
IM1000213.jpg	male	35			2
IM1000214.jpg	female	35	1979	left	2
IM1000215.jpg	female	35			2
IM1000216.jpg	female	35	1984	right	3
IM1000217.jpg	female	35			3
IM1000218.jpg	male	35	1984	right	2
IM1000219.jpg	male	35			2
IM1000220.jpg	male	35	1975	right	2
IM1000221.jpg	male	35			3
IM1000222.jpg	male	35	1974	left	1
IM1000223.jpg	male	35			1
IM1000224.jpg	male	35	1985	right	5
IM1000225.jpg	male	35			5
IM1000226.jpg	female	35	1981	left	3
IM1000227.jpg	female	35			3
IM1000228.jpg	female	35	1980	left	3
IM1000229.jpg	female	35			3
IM1000230.jpg	male	36	1982	right	3
IM1000231.jpg	male	36			3
IM1000232.jpg	male	36	1984	left	3
IM1000233.jpg	male	36			3
IM1000234.jpg	male	36	1980	left	2
IM1000235.jpg	male	36			2
IM1000236.jpg	female	36	1982	right	5
IM1000237.jpg	female	36			5
IM1000238.jpg	female	36	1979	left	2
IM1000239.jpg	female	36			2
IM1000240.jpg	male	36	1980	left	4
IM1000241.jpg	male	36			4
IM1000242.jpg	male	36	1982	left	3
IM1000243.jpg	male	36			3
IM1000244.jpg	male	36	1981	right	3
IM1000245.jpg	male	36			3
IM1000246.jpg	female	36	1983	left	5
IM1000247.jpg	female	36			5
IM1000248.jpg	female	36	1981	left	4
IM1000249.jpg	female	36			4
IM1000250.jpg	female	36	1982	right	3
IM1000251.jpg	female	36			3
IM1000252.jpg	female	36	1978	right	4
IM1000253.jpg	female	36			4
IM1000254.jpg	male	36	1982	left	4
IM1000255.jpg	male	36			5
IM1000256.jpg	male	36	1981	left	3
IM1000257.jpg	male	36			3
IM1000258.jpg	male	36	1983	left	2
IM1000259.jpg	male	36			2
IM1000260.jpg	male	36	1981	right	5
IM1000261.jpg	male	36			5
IM1000262.jpg	male	36	1981	right	2
IM1000263.jpg	male	36			2
IM1000264.jpg	female	36	1982	right	4
IM1000265.jpg	female	36			4
IM1000266.jpg	male	36	1982	right	3
IM1000267.jpg	male	36			3
IM1000268.jpg	male	36	1978	left	5
IM1000269.jpg	male	36			5
IM1000270.jpg	female	36	1982	right	3
IM1000271.jpg	female	36			3
IM1000272.jpg	female	36	1979	right	3
IM1000273.jpg	female	36			3
IM1000274.jpg	female	37	1975	left	3
IM1000275.jpg	female	37			3
IM1000276.jpg	female	37	1981	right	4
IM1000277.jpg	female	37			4
IM1000278.jpg	female	37	1979	right	2
IM1000279.jpg	female	37			2
IM1000280.jpg	female	37	1982	right	3
IM1000281.jpg	female	37			3
IM1000282.jpg	female	37	1979	right	1
IM1000283.jpg	female	37			1
IM1000284.jpg	female	37	1977	right	4
IM1000285.jpg	female	37			4
IM1000286.jpg	male	37	1981	right	4
IM1000287.jpg	male	37			5
IM1000288.jpg	female	37	1981	right	3
IM1000289.jpg	female	37			3
IM1000290.jpg	female	37	1981	left	3
IM1000291.jpg	female	37			3
IM1000292.jpg	male	37	1981	right	5
IM1000293.jpg	male	37			5
IM1000294.jpg	male	37	1981	left	3
IM1000295.jpg	male	37			3
IM1000296.jpg	male	37	1980	right	3
IM1000297.jpg	male	37			3
IM1000298.jpg	male	37	1978	right	4
IM1000299.jpg	male	37			4
IM1000300.jpg	male	37	1975	right	3
IM1000301.jpg	male	37			3
IM1000302.jpg	female	37	1981	right	4
IM1000303.jpg	female	37			4
IM1000304.jpg	female	37	1979	right	2
IM1000305.jpg	female	37			3
IM1000306.jpg	male	37	1978	left	1
IM1000307.jpg	male	37			1
IM1000308.jpg	male	37	1979	right	3
IM1000309.jpg	male	37			3
IM1000310.jpg	male	37	1975	left	3
IM1000311.jpg	male	37			3
IM1000312.jpg	female	37	1977	right	3
IM1000313.jpg	female	37			3
IM1000314.jpg	male	37	1978	left	2
IM1000315.jpg	male	37			2
IM1000316.jpg	male	37	1979	right	2
IM1000317.jpg	male	37			2
IM1000318.jpg	female	38	1976	right	2
IM1000319.jpg	female	38			2
IM1000320.jpg	male	38	1978	right	3
IM1000321.jpg	male	38			3
IM1000322.jpg	female	38	1979	left	1
IM1000323.jpg	female	38			1
IM1000324.jpg	female	38	1977	right	3
IM1000325.jpg	female	38			3
IM1000326.jpg	male	38	1980	left	4
IM1000327.jpg	male	38			4
IM1000328.jpg	male	38	1978	left	5
IM1000329.jpg	male	38			5
IM1000330.jpg	male	38	1980	left	2
IM1000331.jpg	male	38			2
IM1000332.jpg	female	38	1981	left	5
IM1000333.jpg	female	38			5
IM1000334.jpg	female	38	1979	right	5
IM1000335.jpg	female	38			5
IM1000336.jpg	female	38	1980	left	3
IM1000337.jpg	female	38			3
IM1000338.jpg	male	38	1979	left	3
IM1000339.jpg	male	38			3
IM1000340.jpg	female	38	1980	left	3
IM1000341.jpg	female	38			3
IM1000342.jpg	female	38	1974	left	1
IM1000343.jpg	female	38			1
IM1000344.jpg	male	38	1981	left	2
IM1000345.jpg	male	38			2
IM1000346.jpg	female	38	1981	right	3
IM1000347.jpg	female	38			4
IM1000348.jpg	male	38	1978	left	3
IM1000349.jpg	male	38			3
IM1000350.jpg	male	38	1980	left	3
IM1000351.jpg	male	38			3
IM1000352.jpg	male	38	1980	right	3
IM1000353.jpg	male	38			3
IM1000354.jpg	female	38	1977	right	3
IM1000355.jpg	female	38			3
IM1000356.jpg	male	39	1979	left	2
IM1000357.jpg	male	39			2
IM1000358.jpg	male	39	1978	left	5
IM1000359.jpg	male	39			5
IM1000360.jpg	male	39	1979	right	5
IM1000361.jpg	male	39			5
IM1000362.jpg	female	39	1977	left	4
IM1000363.jpg	female	39			4
IM1000364.jpg	male	39	1978	right	4
IM1000365.jpg	male	39			4
IM1000366.jpg	male	39	1977	right	3
IM1000367.jpg	male	39			3
IM1000368.jpg	male	39	1979	right	5
IM1000369.jpg	male	39			5
IM1000370.jpg	female	39	1973	right	3
IM1000371.jpg	female	39			3
IM1000372.jpg	female	39	1978	left	5
IM1000373.jpg	female	39			5
IM1000374.jpg	female	39	1978	left	3
IM1000375.jpg	female	39			3
IM1000376.jpg	female	39	1979	left	3
IM1000377.jpg	female	39			3
IM1000378.jpg	female	39	1981	left	2
IM1000379.jpg	female	39			2
IM1000380.jpg	male	39	1979	left	2
IM1000381.jpg	male	39			2
IM1000382.jpg	male	39	1977	left	3
IM1000383.jpg	male	39			3
IM1000384.jpg	female	40	1979	left	3
IM1000385.jpg	female	40			3
IM1000386.jpg	female	40	1975	right	5
IM1000387.jpg	female	40			5
IM1000388.jpg	male	40	1974	right	3
IM1000389.jpg	male	40			3
IM1000390.jpg	male	40	1976	right	3
IM1000391.jpg	male	40			3
IM1000392.jpg	male	40	1978	right	4
IM1000393.jpg	male	40			4
IM1000394.jpg	female	40	1979	right	3
IM1000395.jpg	female	40			3
IM1000396.jpg	female	40	1979	right	5
IM1000397.jpg	female	40			5
IM1000398.jpg	female	40	1975	right	5
IM1000399.jpg	female	40			5
IM1000400.jpg	female	40	1979	left	1
IM1000401.jpg	female	40			1
IM1000402.jpg	female	40	1976	right	2
IM1000403.jpg	female	40			2
IM1000404.jpg	female	40	1976	right	2
IM1000405.jpg	female	40			2
IM1000406.jpg	male	40	1977	left	5
IM1000407.jpg	male	40			5
IM1000408.jpg	male	40	1970	left	4
IM1000409.jpg	male	40			4
IM1000410.jpg	female	40	1978	right	3
IM1000411.jpg	female	40			3
IM1000412.jpg	male	40	1978	right	3
IM1000413.jpg	male	40			3
IM1000414.jpg	female	40	1979	left	3
IM1000415.jpg	female	40			3
IM1000416.jpg	female	40	1977	right	3
IM1000417.jpg	female	40			5
IM1000418.jpg	female	40	1978	right	5
IM1000419.jpg	female	40			5
IM1000420.jpg	female	40	1978	left	5
IM1000421.jpg	female	40			5
IM1000422.jpg	male	41	1976	right	4
IM1000423.jpg	male	41			4
IM1000424.jpg	female	41	1976	left	5
IM1000425.jpg	female	41			5
IM1000426.jpg	male	41	1977	right	5
IM1000427.jpg	male	41			5
IM1000428.jpg	male	41	1976	left	2
IM1000429.jpg	male	41			2
IM1000430.jpg	female	41	1976	right	4
IM1000431.jpg	female	41			4
IM1000432.jpg	male	41	1976	right	4
IM1000433.jpg	male	41			4
IM1000434.jpg	male	41	1977	right	3
IM1000435.jpg	male	41			3
IM1000436.jpg	female	41	1987	left	3
IM1000437.jpg	female	41			3
IM1000438.jpg	male	41	1973	left	2
IM1000439.jpg	male	41			2
IM1000440.jpg	male	41	1975	right	2
IM1000441.jpg	male	41			2
IM1000442.jpg	male	41	1977	right	4
IM1000443.jpg	male	41			4
IM1000444.jpg	female	41	1977	left	3
IM1000445.jpg	female	41			3
IM1000446.jpg	female	41	1978	right	4
IM1000447.jpg	female	41			4
IM1000448.jpg	female	41	1984	right	2
IM1000449.jpg	female	41			2
IM1000450.jpg	male	41	1977	right	3
IM1000451.jpg	male	41			2
IM1000452.jpg	male	41	1978	right	4
IM1000453.jpg	male	41			4
IM1000454.jpg	female	41	1977	right	5
IM1000455.jpg	female	41			5
IM1000456.jpg	female	41	1978	right	5
IM1000457.jpg	female	41			5
IM1000458.jpg	female	41	1977	right	3
IM1000459.jpg	female	41			3
IM1000460.jpg	female	41	1978	right	3
IM1000461.jpg	female	41			3
IM1000462.jpg	female	41	1977	left	3
IM1000463.jpg	female	41			3
IM1000464.jpg	male	41	1977	left	2
IM1000465.jpg	male	41			2
IM1000466.jpg	female	41	1976	left	2
IM1000467.jpg	female	41			2
IM1000468.jpg	female	41	1976	left	4
IM1000469.jpg	female	41			3
IM1000470.jpg	female	42	1976	left	4
IM1000471.jpg	female	42			4
IM1000472.jpg	male	42	1976	left	3
IM1000473.jpg	male	42			2
IM1000474.jpg	male	42	1970	left	3
IM1000475.jpg	male	42			3
IM1000476.jpg	male	42	1976	left	3
IM1000477.jpg	male	42			3
IM1000478.jpg	female	42	1977	right	5
IM1000479.jpg	female	42			5
IM1000480.jpg	male	42	1875	right	5
IM1000481.jpg	male	42			5
IM1000482.jpg	female	42	1976	left	3
IM1000483.jpg	female	42			3
IM1000484.jpg	male	42	1974	right	5
IM1000485.jpg	male	42			5
IM1000486.jpg	male	42	1977	right	4
IM1000487.jpg	male	42			2
IM1000488.jpg	female	42	1976	right	2
IM1000489.jpg	female	42			2
IM1000490.jpg	female	42	1977	right	2
IM1000491.jpg	female	42			2
IM1000492.jpg	female	42	1976	right	3
IM1000493.jpg	female	42			3
IM1000494.jpg	male	42	1985	right	4
IM1000495.jpg	male	42			4
IM1000496.jpg	female	42	1976	left	3
IM1000497.jpg	female	42			3
IM1000498.jpg	male	42	1976	left	2
IM1000499.jpg	male	42			2
IM1000500.jpg	female	42	1976	left	5
IM1000501.jpg	female	42			5
IM1000502.jpg	male	43	1971	right	3
IM1000503.jpg	male	43			3
IM1000504.jpg	male	43	1974	left	3
IM1000505.jpg	male	43			3
IM1000506.jpg	male	43	1972	left	3
IM1000507.jpg	male	43			3
IM1000508.jpg	male	43	1972	right	1
IM1000509.jpg	male	43			1
IM1000510.jpg	male	43	1975	left	5
IM1000511.jpg	male	43			5
IM1000512.jpg	male	43	1975	right	1
IM1000513.jpg	male	43			1
IM1000514.jpg	female	43	1972	left	4
IM1000515.jpg	female	43			4
IM1000516.jpg	male	43	1969	left	2
IM1000517.jpg	male	43			2
IM1000518.jpg	female	43	1971	left	2
IM1000519.jpg	female	43			2
IM1000520.jpg	male	43	1971	left	1
IM1000521.jpg	male	43			1
IM1000522.jpg	female	43	1972	right	2
IM1000523.jpg	female	43			2
IM1000524.jpg	male	43	1975	left	4
IM1000525.jpg	male	43			4
IM1000526.jpg	male	43	1973	left	5
IM1000527.jpg	male	43			5
IM1000528.jpg	male	43	1973	left	5
IM1000529.jpg	male	43			5
IM1000530.jpg	female	43	1973	left	2
IM1000531.jpg	female	43			2
IM1000532.jpg	male	43	1972	left	3
IM1000533.jpg	male	43			3
IM1000534.jpg	male	43	1975	right	3
IM1000535.jpg	male	43			3
IM1000536.jpg	male	43	1974	right	5
IM1000537.jpg	male	43			5
IM1000538.jpg	male	43	1975	right	3
IM1000539.jpg	male	43			3
IM1000540.jpg	female	43	1977	left	3
IM1000541.jpg	female	43			3
IM1000542.jpg	male	43	1975	right	3
IM1000543.jpg	male	43			3
IM1000544.jpg	female	43	1973	right	2
IM1000545.jpg	female	43			2
IM1000546.jpg	male	43	1975	left	3
IM1000547.jpg	male	43			3
IM1000548.jpg	female	43	1974	left	3
IM1000549.jpg	female	43			3
IM1000550.jpg	female	43	1976	right	3
IM1000551.jpg	female	43			3
IM1000552.jpg	female	44	1973	right	3
IM1000553.jpg	female	44			3
IM1000554.jpg	male	44	1975	right	1
IM1000555.jpg	male	44			3
IM1000556.jpg	female	44	1972	left	2
IM1000557.jpg	female	44			2
IM1000558.jpg	male	44	1973	left	3
IM1000559.jpg	male	44			3
IM1000560.jpg	male	44	1971	left	2
IM1000561.jpg	male	44			2
IM1000562.jpg	female	44	1975	left	3
IM1000563.jpg	female	44			3
IM1000564.jpg	female	44	1974	left	3
IM1000565.jpg	female	44			3
IM1000566.jpg	male	44	1970	left	2
IM1000567.jpg	male	44			2
IM1000568.jpg	male	44	1973	right	3
IM1000569.jpg	male	44			3
IM1000570.jpg	female	44	1974	left	4
IM1000571.jpg	female	44			4
IM1000572.jpg	male	44	1975	right	1
IM1000573.jpg	male	44			1
IM1000574.jpg	male	44	1973	left	4
IM1000575.jpg	male	44			4
IM1000576.jpg	male	44	1974	right	4
IM1000577.jpg	male	44			4
IM1000578.jpg	male	44	1974	left	3
IM1000579.jpg	male	44			3
IM1000580.jpg	female	44	1975	left	3
IM1000581.jpg	female	44			3
IM1000582.jpg	male	44	1976	right	3
IM1000583.jpg	male	44			3
IM1000584.jpg	female	44	1974	right	4
IM1000585.jpg	female	44			4
IM1000586.jpg	female	44	1970	right	5
IM1000587.jpg	female	44			5
IM1000588.jpg	female	44	1975	left	5
IM1000589.jpg	female	44			5
IM1000590.jpg	female	44	1968	right	3
IM1000591.jpg	female	44			3
IM1000592.jpg	female	44	1969	right	3
IM1000593.jpg	female	44			3
IM1000594.jpg	male	44	1973	right	4
IM1000595.jpg	male	44			4
IM1000596.jpg	female	44	1970	left	2
IM1000597.jpg	female	44			2
IM1000598.jpg	female	44	1974	right	4
IM1000599.jpg	female	44			4
IM1000600.jpg	female	44	1972	left	3
IM1000601.jpg	female	44			3
IM1000602.jpg	female	45	1973	left	3
IM1000603.jpg	female	45			3
IM1000604.jpg	female	45	1968	left	3
IM1000605.jpg	female	45			3
IM1000606.jpg	female	45	1972	right	3
IM1000607.jpg	female	45			3
IM1000608.jpg	male	45	1971	right	3
IM1000609.jpg	male	45			3
IM1000610.jpg	male	45	1973	left	5
IM1000611.jpg	male	45			5
IM1000612.jpg	female	45	1974	left	3
IM1000613.jpg	female	45			3
IM1000614.jpg	male	45	1973	right	3
IM1000615.jpg	male	45			3
IM1000616.jpg	male	45	1973	left	2
IM1000617.jpg	male	45			2
IM1000618.jpg	female	45	1972	right	3
IM1000619.jpg	female	45			3
IM1000620.jpg	male	45	1972	left	3
IM1000621.jpg	male	45			3
IM1000622.jpg	male	45	1973	right	3
IM1000623.jpg	male	45			3
IM1000624.jpg	male	45	1973	left	3
IM1000625.jpg	male	45			3
IM1000626.jpg	female	45	1973	right	5
IM1000627.jpg	female	45			5
IM1000628.jpg	male	45	1971	right	3
IM1000629.jpg	male	45			3
IM1000630.jpg	male	46	1969	left	1
IM1000631.jpg	male	46			1
IM1000632.jpg	male	46	1976	right	2
IM1000633.jpg	male	46			2
IM1000634.jpg	male	46	1972	right	3
IM1000635.jpg	male	46			3
IM1000636.jpg	female	46	1970	right	3
IM1000637.jpg	female	46			3
IM1000638.jpg	female	46	1973	right	2
IM1000639.jpg	female	46			2
IM1000640.jpg	male	46	1969	right	3
IM1000641.jpg	male	46			3
IM1000642.jpg	female	46	1969	right	3
IM1000643.jpg	female	46			3
IM1000644.jpg	female	46	1970	right	2
IM1000645.jpg	female	46			2
IM1000646.jpg	male	46	1972	left	2
IM1000647.jpg	male	46			2
IM1000648.jpg	male	46	1971	right	4
IM1000649.jpg	male	46			4
IM1000650.jpg	male	46	1970	left	3
IM1000651.jpg	male	46			3
IM1000652.jpg	male	46	1972	left	3
IM1000653.jpg	male	46			3
IM1000654.jpg	male	46	1972	right	3
IM1000655.jpg	male	46			3
IM1000656.jpg	male	46	1971	right	3
IM1000657.jpg	male	46			3
IM1000658.jpg	female	46	1972	left	3
IM1000659.jpg	female	46			3
IM1000660.jpg	male	46	1965	left	2
IM1000661.jpg	male	46			2
IM1000662.jpg	female	46	1970	left	1
IM1000663.jpg	female	46			1
IM1000664.jpg	female	46	1971	left	2
IM1000665.jpg	female	46			2
IM1000666.jpg	male	46	1972	left	4
IM1000667.jpg	male	46			4
IM1000668.jpg	male	46	1969	right	3
IM1000669.jpg	male	46			3
IM1000670.jpg	female	46	1973	left	4
IM1000671.jpg	female	46			4
IM1000672.jpg	male	46	1972	right	3
IM1000673.jpg	male	46			3
IM1000674.jpg	female	46	1971	right	3
IM1000675.jpg	female	46			3
IM1000676.jpg	male	46	1972	left	3
IM1000677.jpg	male	46			3
IM1000678.jpg	male	47	1971	right	3
IM1000679.jpg	male	47			3
IM1000680.jpg	male	47	1966	left	4
IM1000681.jpg	male	47			4
IM1000682.jpg	female	47	1970	right	4
IM1000683.jpg	female	47			4
IM1000684.jpg	male	47	1966	left	3
IM1000685.jpg	male	47			3
IM1000686.jpg	female	47	1971	left	5
IM1000687.jpg	female	47			5
IM1000688.jpg	male	47	1965	left	3
IM1000689.jpg	male	47			3
IM1000690.jpg	male	47	1969	left	4
IM1000691.jpg	male	47			4
IM1000692.jpg	male	47	1972	right	3
IM1000693.jpg	male	47			3
IM1000694.jpg	female	47	1969	right	1
IM1000695.jpg	female	47			1
IM1000696.jpg	male	47	1971	left	3
IM1000697.jpg	male	47			3
IM1000698.jpg	male	47	1970	right	2
IM1000699.jpg	male	47			2
IM1000700.jpg	female	47	1970	left	2
IM1000701.jpg	female	47			2
IM1000702.jpg	male	47	1971	right	4
IM1000703.jpg	male	47			4
IM1000704.jpg	male	47	1971	left	4
IM1000705.jpg	male	47			4
IM1000706.jpg	female	47	1969	left	3
IM1000707.jpg	female	47			3
IM1000708.jpg	female	47	1969	left	3
IM1000709.jpg	female	47			3
IM1000710.jpg	female	47	1970	right	3
IM1000711.jpg	female	47			3
IM1000712.jpg	male	47	1972	right	1
IM1000713.jpg	male	47			1
IM1000714.jpg	female	48	1970	left	3
IM1000715.jpg	female	48			2
IM1000716.jpg	female	48	1970	left	2
IM1000717.jpg	female	48			2
IM1000718.jpg	female	48	1965	right	2
IM1000719.jpg	female	48			2
IM1000720.jpg	female	48	1971	left	5
IM1000721.jpg	female	48			5
IM1000722.jpg	female	48	1968	left	2
IM1000723.jpg	female	48			2
IM1000724.jpg	male	48	1970	left	5
IM1000725.jpg	male	48			5
IM1000726.jpg	female	48	1964	right	3
IM1000727.jpg	female	48			3
IM1000728.jpg	male	48	1970	left	4
IM1000729.jpg	male	48			4
IM1000730.jpg	female	48	1979	left	2
IM1000731.jpg	female	48			2
IM1000732.jpg	male	48	1970	left	3
IM1000733.jpg	male	48			3
IM1000734.jpg	female	48	1970	right	3
IM1000735.jpg	female	48			3
IM1000736.jpg	male	48	1969	left	1
IM1000737.jpg	male	48			1
IM1000738.jpg	female	48	1970	left	3
IM1000739.jpg	female	48			3
IM1000740.jpg	male	48	1977	left	4
IM1000741.jpg	male	48			4
IM1000742.jpg	male	48	1969	left	4
IM1000743.jpg	male	48			4
IM1000744.jpg	female	48	1970	left	2
IM1000745.jpg	female	48			2
IM1000746.jpg	female	48	1969	right	2
IM1000747.jpg	female	48			2
IM1000748.jpg	male	48	1970	left	4
IM1000749.jpg	male	48			4
IM1000750.jpg	female	48	1963	left	3
IM1000751.jpg	female	48			3
IM1000752.jpg	female	48	1969	left	5
IM1000753.jpg	female	48			5
IM1000754.jpg	female	48	1970	right	2
IM1000755.jpg	female	48			2
IM1000756.jpg	male	48	1968	right	4
IM1000757.jpg	male	48			4
IM1000758.jpg	female	48	1971	left	4
IM1000759.jpg	female	48			5
IM1000760.jpg	male	48	1971	left	3
IM1000761.jpg	male	48			3
IM1000762.jpg	female	48	1967	right	1
IM1000763.jpg	female	48			1
IM1000764.jpg	female	48	1970	right	3
IM1000765.jpg	female	48			3
IM1000766.jpg	female	48	1970	left	4
IM1000767.jpg	female	48			4
IM1000768.jpg	female	48	1971	right	3
IM1000769.jpg	female	48			3
IM1000770.jpg	male	48	1969	right	3
IM1000771.jpg	male	48			3
IM1000772.jpg	male	48	1965	right	2
IM1000773.jpg	male	48			2
IM1000774.jpg	female	48	1969	right	5
IM1000775.jpg	female	48			5
IM1000776.jpg	female	48	1969	left	3
IM1000777.jpg	female	48			3
IM1000778.jpg	female	48	1968	right	3
IM1000779.jpg	female	48			3
IM1000780.jpg	female	48	1970	left	3
IM1000781.jpg	female	48			3
IM1000782.jpg	female	49	1974	right	4
IM1000783.jpg	female	49			4
IM1000784.jpg	male	49	1970	left	3
IM1000785.jpg	male	49			3
IM1000786.jpg	female	49	1968	right	4
IM1000787.jpg	female	49			3
IM1000788.jpg	male	49	1970	left	3
IM1000789.jpg	male	49			3
IM1000790.jpg	female	49	1969	left	2
IM1000791.jpg	female	49			2
IM1000792.jpg	male	49	1969	left	4
IM1000793.jpg	male	49			4
IM1000794.jpg	male	49	1969	left	3
IM1000795.jpg	male	49			3
IM1000796.jpg	male	49	1968	right	3
IM1000797.jpg	male	49			3
IM1000798.jpg	female	49	1970	left	3
IM1000799.jpg	female	49			3
IM1000800.jpg	male	49	1969	left	1
IM1000801.jpg	male	49			1
IM1000802.jpg	male	49	1969	right	4
IM1000803.jpg	male	49			4
IM1000804.jpg	male	49	1966	left	3
IM1000805.jpg	male	49			3
IM1000806.jpg	female	49	1966	right	4
IM1000807.jpg	female	49			4
IM1000808.jpg	female	49	1967	right	3
IM1000809.jpg	female	49			3
IM1000810.jpg	male	49	1969	left	3
IM1000811.jpg	male	49			3
IM1000812.jpg	female	49	1968	right	2
IM1000813.jpg	female	49			2
IM1000814.jpg	female	49	1968	right	5
IM1000815.jpg	female	49			5
IM1000816.jpg	female	49	1968	left	3
IM1000817.jpg	female	49			3
IM1000818.jpg	male	49	1969	right	3
IM1000819.jpg	male	49			3
IM1000820.jpg	male	49	1969	right	3
IM1000821.jpg	male	49			3
IM1000822.jpg	male	49	1963	right	1
IM1000823.jpg	male	49			1
IM1000824.jpg	female	49	1970	left	2
IM1000825.jpg	female	49			2
IM1000826.jpg	female	49	1968	right	4
IM1000827.jpg	female	49			4
IM1000828.jpg	female	49	1969	right	5
IM1000829.jpg	female	49			5
IM1000830.jpg	female	49	1966	right	1
IM1000831.jpg	female	49			1
IM1000832.jpg	female	49	1968	left	3
IM1000833.jpg	female	49			4
IM1000834.jpg	female	49	1969	left	1
IM1000835.jpg	female	49			1
IM1000836.jpg	female	50	1964	left	5
IM1000837.jpg	female	50			5
IM1000838.jpg	male	50	1968	right	5
IM1000839.jpg	male	50			5
IM1000840.jpg	female	50	1966	right	5
IM1000841.jpg	female	50			5
IM1000842.jpg	male	50	1968	right	4
IM1000843.jpg	male	50			4
IM1000844.jpg	male	50	1969	right	5
IM1000845.jpg	male	50			5
IM1000846.jpg	male	50	1968	right	4
IM1000847.jpg	male	50			4
IM1000848.jpg	male	50	1967	left	4
IM1000849.jpg	male	50			4
IM1000850.jpg	male	50	1967	right	1
IM1000851.jpg	male	50			2
IM1000852.jpg	female	50	1969	left	4
IM1000853.jpg	female	50			4
IM1000854.jpg	female	50	1969	right	5
IM1000855.jpg	female	50			5
IM1000856.jpg	male	50	1965	right	3
IM1000857.jpg	male	50			3
IM1000858.jpg	female	50	1967	left	2
IM1000859.jpg	female	50			2
IM1000860.jpg	female	50	1970	right	3
IM1000861.jpg	female	50			3
IM1000862.jpg	female	50	1968	right	3
IM1000863.jpg	female	50			3
IM1000864.jpg	male	50	1965	right	5
IM1000865.jpg	male	50			5
IM1000866.jpg	male	50	1966	right	3
IM1000867.jpg	male	50			3
IM1000868.jpg	male	50	1969	left	3
IM1000869.jpg	male	50			3
IM1000870.jpg	male	50	1968	right	4
IM1000871.jpg	male	50			4
IM1000872.jpg	female	50	1968	left	3
IM1000873.jpg	female	50			3
IM1000874.jpg	female	50	1967	left	4
IM1000875.jpg	female	50			4
IM1000876.jpg	female	50	1967	left	2
IM1000877.jpg	female	50			4
IM1000878.jpg	female	50	1967	left	1
IM1000879.jpg	female	50			1
IM1000880.jpg	female	50	1968	right	4
IM1000881.jpg	female	50			4
IM1000882.jpg	male	50	1968	left	4
IM1000883.jpg	male	50			4
IM1000884.jpg	female	50	1970	left	3
IM1000885.jpg	female	50			4
IM1000886.jpg	female	50	1967	left	4
IM1000887.jpg	female	50			4
IM1000888.jpg	female	50	1969	right	2
IM1000889.jpg	female	50			2
IM1000890.jpg	male	50	1968	left	4
IM1000891.jpg	male	50			5
IM1000892.jpg	female	50	1968	left	3
IM1000893.jpg	female	50			3
IM1000894.jpg	male	51	1967	right	3
IM1000895.jpg	male	51			3
IM1000896.jpg	male	51	1964	right	3
IM1000897.jpg	male	51			3
IM1000898.jpg	female	51	1967	right	3
IM1000899.jpg	female	51			3
IM1000900.jpg	female	51	1966	left	5
IM1000901.jpg	female	51			5
IM1000902.jpg	female	51	1962	left	3
IM1000903.jpg	female	51			3
IM1000904.jpg	male	51	1968	right	2
IM1000905.jpg	male	51			2
IM1000906.jpg	female	51	1966	right	5
IM1000907.jpg	female	51			5
IM1000908.jpg	female	51	1967	right	3
IM1000909.jpg	female	51			3
IM1000910.jpg	female	51	1966	left	1
IM1000911.jpg	female	51			1
IM1000912.jpg	female	51	1963	left	3
IM1000913.jpg	female	51			3
IM1000914.jpg	male	51	1964	right	3
IM1000915.jpg	male	51			3
IM1000916.jpg	female	51	1967	left	3
IM1000917.jpg	female	51			3
IM1000918.jpg	male	51	1967	right	4
IM1000919.jpg	male	51			4
IM1000920.jpg	male	51	1967	right	3
IM1000921.jpg	male	51			3
IM1000922.jpg	male	51	1966	left	3
IM1000923.jpg	male	51			3
IM1000924.jpg	male	51	1967	left	1
IM1000925.jpg	male	51			1
IM1000926.jpg	male	51	1966	right	4
IM1000927.jpg	male	51			4
IM1000928.jpg	male	51	1967	right	4
IM1000929.jpg	male	51			5
IM1000930.jpg	male	51	1967	right	1
IM1000931.jpg	male	51			3
IM1000932.jpg	female	51	1965	right	3
IM1000933.jpg	female	51			3
IM1000934.jpg	male	51	1966	left	3
IM1000935.jpg	male	51			3
IM1000936.jpg	female	51	1968	left	1
IM1000937.jpg	female	51			1
IM1000938.jpg	female	51	1963	right	5
IM1000939.jpg	female	51			5
IM1000940.jpg	male	51	1966	left	3
IM1000941.jpg	male	51			3
IM1000942.jpg	male	51	1968	right	5
IM1000943.jpg	male	51			5
IM1000944.jpg	female	51	1967	left	3
IM1000945.jpg	female	51			3
IM1000946.jpg	male	51	1968	right	1
IM1000947.jpg	male	51			1
IM1000948.jpg	female	51	1967	left	5
IM1000949.jpg	female	51			5
IM1000950.jpg	male	51	1968	right	3
IM1000951.jpg	male	51			3
IM1000952.jpg	male	52	1966	left	3
IM1000953.jpg	male	52			3
IM1000954.jpg	male	52	1966	left	4
IM1000955.jpg	male	52			4
IM1000956.jpg	female	52	1964	left	5
IM1000957.jpg	female	52			5
IM1000958.jpg	male	52	1963	right	1
IM1000959.jpg	male	52			1
IM1000960.jpg	female	52	1966	right	4
IM1000961.jpg	female	52			4
IM1000962.jpg	male	52	1964	left	3
IM1000963.jpg	male	52			3
IM1000964.jpg	male	52	1964	left	3
IM1000965.jpg	male	52			3
IM1000966.jpg	female	52	1967	right	5
IM1000967.jpg	female	52			5
IM1000968.jpg	male	52	1960	right	5
IM1000969.jpg	male	52			5
IM1000970.jpg	female	52	1964	left	3
IM1000971.jpg	female	52			3
IM1000972.jpg	male	52	1965	left	3
IM1000973.jpg	male	52			3
IM1000974.jpg	female	52	1965	left	3
IM1000975.jpg	female	52			3
IM1000976.jpg	female	52	1968	right	5
IM1000977.jpg	female	52			5
IM1000978.jpg	female	52	1965	left	2
IM1000979.jpg	female	52			2
IM1000980.jpg	female	52	1965	right	5
IM1000981.jpg	female	52			5
IM1000982.jpg	male	52	1967	left	4
IM1000983.jpg	male	52			4
IM1000984.jpg	female	52	1962	right	3
IM1000985.jpg	female	52			3
IM1000986.jpg	male	52	1966	right	4
IM1000987.jpg	male	52			4
IM1000988.jpg	female	52	1966	right	3
IM1000989.jpg	female	52			3
IM1000990.jpg	male	52	1966	right	4
IM1000991.jpg	male	52			4
IM1000992.jpg	male	52	1966	right	4
IM1000993.jpg	male	52			4
IM1000994.jpg	female	52	1965	left	5
IM1000995.jpg	female	52			3
IM1000996.jpg	female	53	1964	left	4
IM1000997.jpg	female	53			4
IM1000998.jpg	male	53	1965	right	4
IM1000999.jpg	male	53			4
IM1001000.jpg	female	53	1964	left	5
IM1001001.jpg	female	53			5
IM1001002.jpg	male	53	1962	right	5
IM1001003.jpg	male	53			5
IM1001004.jpg	female	53	1962	left	3
IM1001005.jpg	female	53			3
IM1001006.jpg	female	53	1964	right	3
IM1001007.jpg	female	53			3
IM1001008.jpg	male	53	1964	right	2
IM1001009.jpg	male	53			2
IM1001010.jpg	male	53	1965	left	3
IM1001011.jpg	male	53			3
IM1001012.jpg	male	53	1964	left	4
IM1001013.jpg	male	53			4
IM1001014.jpg	female	53	1965	left	4
IM1001015.jpg	female	53			4
IM1001016.jpg	male	53	1965	left	2
IM1001017.jpg	male	53			2
IM1001018.jpg	male	53	1964	left	3
IM1001019.jpg	male	53			3
IM1001020.jpg	female	53	1962	right	3
IM1001021.jpg	female	53			3
IM1001022.jpg	male	53	1966	left	4
IM1001023.jpg	male	53			4
IM1001024.jpg	male	53	1965	right	3
IM1001025.jpg	male	53			3
IM1001026.jpg	male	53	1966	right	1
IM1001027.jpg	male	53			1
IM1001028.jpg	female	53	1956	left	4
IM1001029.jpg	female	53			4
IM1001030.jpg	female	53	1964	right	3
IM1001031.jpg	female	53			3
IM1001032.jpg	male	53	1964	right	2
IM1001033.jpg	male	53			2
IM1001034.jpg	female	53	1960	right	5
IM1001035.jpg	female	53			5
IM1001036.jpg	female	53	1963	right	4
IM1001037.jpg	female	53			4
IM1001038.jpg	female	53	1962	left	2
IM1001039.jpg	female	53			2
IM1001040.jpg	female	53	1960	left	3
IM1001041.jpg	female	53			3
IM1001042.jpg	female	53	1965	left	3
IM1001043.jpg	female	53			3
IM1001044.jpg	female	54	1964	left	3
IM1001045.jpg	female	54			3
IM1001046.jpg	male	54	1963	left	4
IM1001047.jpg	male	54			4
IM1001048.jpg	female	54	1964	left	3
IM1001049.jpg	female	54			3
IM1001050.jpg	female	54	1964	right	4
IM1001051.jpg	female	54			4
IM1001052.jpg	male	54	1964	left	2
IM1001053.jpg	male	54			2
IM1001054.jpg	male	54	1964	right	3
IM1001055.jpg	male	54			3
IM1001056.jpg	male	54	1969	right	2
IM1001057.jpg	male	54			2
IM1001058.jpg	female	54	1963	right	3
IM1001059.jpg	female	54			3
IM1001060.jpg	female	54	1959	left	3
IM1001061.jpg	female	54			3
IM1001062.jpg	male	54	1963	left	3
IM1001063.jpg	male	54			3
IM1001064.jpg	female	54	1962	right	2
IM1001065.jpg	female	54			2
IM1001066.jpg	female	54	1964	left	3
IM1001067.jpg	female	54			3
IM1001068.jpg	male	54	1964	left	3
IM1001069.jpg	male	54			3
IM1001070.jpg	male	54	1963	left	3
IM1001071.jpg	male	54			3
IM1001072.jpg	male	54	1962	left	5
IM1001073.jpg	male	54			5
IM1001074.jpg	female	54	1964	left	4
IM1001075.jpg	female	54			4
IM1001076.jpg	male	54	1964	left	3
IM1001077.jpg	male	54			3
IM1001078.jpg	female	54	1960	right	4
IM1001079.jpg	female	54			4
IM1001080.jpg	male	54	1962	right	4
IM1001081.jpg	male	54			4
IM1001082.jpg	male	54	1962	left	1
IM1001083.jpg	male	54			1
IM1001084.jpg	male	54	1964	left	2
IM1001085.jpg	male	54			2
IM1001086.jpg	male	54	1960	left	2
IM1001087.jpg	male	54			2
IM1001088.jpg	female	54	1965	left	2
IM1001089.jpg	female	54			2
IM1001090.jpg	female	54	1964	left	2
IM1001091.jpg	female	54			2
IM1001092.jpg	male	54	1959	right	2
IM1001093.jpg	male	54			2
IM1001094.jpg	male	54	1964	right	1
IM1001095.jpg	male	54			1
IM1001096.jpg	female	54	1963	right	4
IM1001097.jpg	female	54			4
IM1001098.jpg	male	54	1962	left	5
IM1001099.jpg	male	54			5
IM1001100.jpg	female	54	1963	left	3
IM1001101.jpg	female	54			3
IM1001102.jpg	female	55	1962	right	3
IM1001103.jpg	female	55			3
IM1001104.jpg	male	55	1963	left	4
IM1001105.jpg	male	55			5
IM1001106.jpg	male	55	1961	right	1
IM1001107.jpg	male	55			1
IM1001108.jpg	male	55	1963	right	4
IM1001109.jpg	male	55			4
IM1001110.jpg	female	55	1963	right	4
IM1001111.jpg	female	55			4
IM1001112.jpg	female	55	1964	right	4
IM1001113.jpg	female	55			4
IM1001114.jpg	male	55	1964	left	3
IM1001115.jpg	male	55			3
IM1001116.jpg	female	55	1960	right	3
IM1001117.jpg	female	55			3
IM1001118.jpg	female	55	1961	right	3
IM1001119.jpg	female	55			3
IM1001120.jpg	female	55	1963	right	3
IM1001121.jpg	female	55			3
IM1001122.jpg	male	55	1962	left	5
IM1001123.jpg	male	55			5
IM1001124.jpg	male	55	1965	right	4
IM1001125.jpg	male	55			4
IM1001126.jpg	male	55	1963	right	4
IM1001127.jpg	male	55			4
IM1001128.jpg	male	55	1962	right	2
IM1001129.jpg	male	55			2
IM1001130.jpg	female	55	1963	left	4
IM1001131.jpg	female	55			4
IM1001132.jpg	female	55	1962	right	3
IM1001133.jpg	female	55			3
IM1001134.jpg	female	55	1964	left	5
IM1001135.jpg	female	55			5
IM1001136.jpg	male	55	1962	left	3
IM1001137.jpg	male	55			3
IM1001138.jpg	male	55	1962	left	5
IM1001139.jpg	male	55			5
IM1001140.jpg	male	55	1963	right	4
IM1001141.jpg	male	55			4
IM1001142.jpg	male	55	1963	right	4
IM1001143.jpg	male	55			4
IM1001144.jpg	female	55	1964	left	3
IM1001145.jpg	female	55			3
IM1001146.jpg	male	55	1964	right	2
IM1001147.jpg	male	55			2
IM1001148.jpg	male	55	1961	left	3
IM1001149.jpg	male	55			3
IM1001150.jpg	male	55	1962	left	3
IM1001151.jpg	male	55			3
IM1001152.jpg	male	55	1964	left	2
IM1001153.jpg	male	55			2
IM1001154.jpg	female	55	1962	right	5
IM1001155.jpg	female	55			5
IM1001156.jpg	female	55	1962	right	4
IM1001157.jpg	female	55			4
IM1001158.jpg	male	55	1963	right	5
IM1001159.jpg	male	55			5
IM1001160.jpg	male	55	1962	left	3
IM1001161.jpg	male	55			3
IM1001162.jpg	female	55	1964	left	2
IM1001163.jpg	female	55			2
IM1001164.jpg	male	55	1960	right	4
IM1001165.jpg	male	55			4
IM1001166.jpg	female	55	1963	right	4
IM1001167.jpg	female	55			4
IM1001168.jpg	male	55	1963	left	2
IM1001169.jpg	male	55			2
IM1001170.jpg	female	55	1962	right	5
IM1001171.jpg	female	55			5
IM1001172.jpg	female	55	1963	left	5
IM1001173.jpg	female	55			5
IM1001174.jpg	male	56	1962	right	2
IM1001175.jpg	male	56			2
IM1001176.jpg	female	56	1963	right	3
IM1001177.jpg	female	56			3
IM1001178.jpg	female	56	1958	left	3
IM1001179.jpg	female	56			3
IM1001180.jpg	male	56	1958	left	3
IM1001181.jpg	male	56			3
IM1001182.jpg	female	56	1964	right	3
IM1001183.jpg	female	56			3
IM1001184.jpg	female	56	1957	right	3
IM1001185.jpg	female	56			3
IM1001186.jpg	female	56	1962	left	5
IM1001187.jpg	female	56			5
IM1001188.jpg	female	56	1963	right	4
IM1001189.jpg	female	56			4
IM1001190.jpg	female	56	1962	right	4
IM1001191.jpg	female	56			4
IM1001192.jpg	female	56	1960	right	4
IM1001193.jpg	female	56			4
IM1001194.jpg	male	56	1963	left	3
IM1001195.jpg	male	56			3
IM1001196.jpg	female	56	1963	right	1
IM1001197.jpg	female	56			1
IM1001198.jpg	male	56	1963	right	4
IM1001199.jpg	male	56			4
IM1001200.jpg	male	56	1963	right	2
IM1001201.jpg	male	56			2
IM1001202.jpg	male	56	1961	left	3
IM1001203.jpg	male	56			3
IM1001204.jpg	female	56	1962	right	2
IM1001205.jpg	female	56			2
IM1001206.jpg	male	56	1960	left	3
IM1001207.jpg	male	56			3
IM1001208.jpg	male	56	1961	left	3
IM1001209.jpg	male	56			3
IM1001210.jpg	female	56	1956	right	4
IM1001211.jpg	female	56			4
IM1001212.jpg	female	56	1957	right	5
IM1001213.jpg	female	56			5
IM1001214.jpg	male	56	1961	left	3
IM1001215.jpg	male	56			3
IM1001216.jpg	male	56	1961	left	3
IM1001217.jpg	male	56			3
IM1001218.jpg	female	56	1961	right	3
IM1001219.jpg	female	56			3
IM1001220.jpg	female	56	1962	right	3
IM1001221.jpg	female	56			3
IM1001222.jpg	male	56	1963	left	5
IM1001223.jpg	male	56			3
IM1001224.jpg	female	56	1962	left	2
IM1001225.jpg	female	56			2
IM1001226.jpg	male	56	1962	left	1
IM1001227.jpg	male	56			1
IM1001228.jpg	male	56	1960	right	3
IM1001229.jpg	male	56			3
IM1001230.jpg	male	57	1960	left	4
IM1001231.jpg	male	57			5
IM1001232.jpg	female	57	1958	left	3
IM1001233.jpg	female	57			3
IM1001234.jpg	male	57	1960	left	3
IM1001235.jpg	male	57			3
IM1001236.jpg	male	57	1959	right	3
IM1001237.jpg	male	57			3
IM1001238.jpg	male	57	1961	left	1
IM1001239.jpg	male	57			1
IM1001240.jpg	female	57	1962	right	4
IM1001241.jpg	female	57			4
IM1001242.jpg	female	57	1960	left	3
IM1001243.jpg	female	57			3
IM1001244.jpg	male	57	1961	right	3
IM1001245.jpg	male	57			3
IM1001246.jpg	female	57	1961	left	4
IM1001247.jpg	female	57			4
IM1001248.jpg	female	57	1962	right	2
IM1001249.jpg	female	57			2
IM1001250.jpg	male	57	1961	left	4
IM1001251.jpg	male	57			4
IM1001252.jpg	male	57	1962	left	3
IM1001253.jpg	male	57			5
IM1001254.jpg	male	57	1960	right	3
IM1001255.jpg	male	57			3
IM1001256.jpg	female	57	1960	right	3
IM1001257.jpg	female	57			3
IM1001258.jpg	female	57	1961	right	5
IM1001259.jpg	female	57			5
IM1001260.jpg	female	58	1961	left	2
IM1001261.jpg	female	58			2
IM1001262.jpg	male	58	1960	right	2
IM1001263.jpg	male	58			2
IM1001264.jpg	male	58	1959	right	4
IM1001265.jpg	male	58			4
IM1001266.jpg	female	58	1958	left	4
IM1001267.jpg	female	58			4
IM1001268.jpg	female	58	1960	right	4
IM1001269.jpg	female	58			3
IM1001270.jpg	male	59	1959	right	5
IM1001271.jpg	male	59			4
IM1001272.jpg	female	59	1960	right	3
IM1001273.jpg	female	59			3
IM1001274.jpg	male	59	1960	left	5
IM1001275.jpg	male	59			4
IM1001276.jpg	male	59	1957	right	2
IM1001277.jpg	male	59			2
IM1001278.jpg	female	59	1960	left	3
IM1001279.jpg	female	59			3
IM1001280.jpg	female	59	1955	right	4
IM1001281.jpg	female	59			4
IM1001282.jpg	male	59	1956	left	2
IM1001283.jpg	male	59			2
IM1001284.jpg	female	59	1957	right	4
IM1001285.jpg	female	59			4
IM1001286.jpg	male	59	1960	right	5
IM1001287.jpg	male	59			5
IM1001288.jpg	male	59	1960	right	3
IM1001289.jpg	male	59			3
IM1001290.jpg	male	60	1948	right	3
IM1001291.jpg	male	60			3
IM1001292.jpg	male	60	1958	right	3
IM1001293.jpg	male	60			3
IM1001294.jpg	female	60	1959	right	3
IM1001295.jpg	female	60			3
IM1001296.jpg	male	60	1959	right	4
IM1001297.jpg	male	60			4
IM1001298.jpg	female	60	1958	left	2
IM1001299.jpg	female	60			2
IM1001300.jpg	male	60	1957	left	2
IM1001301.jpg	male	60			3
IM1001302.jpg	female	60	1959	left	5
IM1001303.jpg	female	60			5
IM1001304.jpg	male	60	1958	left	4
IM1001305.jpg	male	60			4
IM1001306.jpg	female	60	1956	right	4
IM1001307.jpg	female	60			4
IM1001308.jpg	female	60	1959	left	3
IM1001309.jpg	female	60			3
IM1001310.jpg	male	60	1958	right	3
IM1001311.jpg	male	60			3
IM1001312.jpg	female	60	1959	left	3
IM1001313.jpg	female	60			3
IM1001314.jpg	female	60	1958	left	3
IM1001315.jpg	female	60			3
IM1001316.jpg	female	60	1958	left	4
IM1001317.jpg	female	60			4
IM1001318.jpg	male	60	1957	left	3
IM1001319.jpg	male	60			3
IM1001320.jpg	female	60	1957	left	4
IM1001321.jpg	female	60			4
IM1001322.jpg	male	60	1947	right	3
IM1001323.jpg	male	60			3
IM1001324.jpg	female	60	1957	right	3
IM1001325.jpg	female	60			3
IM1001326.jpg	male	61	1957	right	3
IM1001327.jpg	male	61			3
IM1001328.jpg	female	61	1958	left	4
IM1001329.jpg	female	61			3
IM1001330.jpg	male	61	1957	left	3
IM1001331.jpg	male	61			3
IM1001332.jpg	male	61	1957	right	5
IM1001333.jpg	male	61			5
IM1001334.jpg	female	61	1958	left	4
IM1001335.jpg	female	61			4
IM1001336.jpg	female	61	1956	left	4
IM1001337.jpg	female	61			4
IM1001338.jpg	female	61	1954	left	4
IM1001339.jpg	female	61			4
IM1001340.jpg	male	61	1954	left	3
IM1001341.jpg	male	61			3
IM1001342.jpg	male	61	1956	right	4
IM1001343.jpg	male	61			4
IM1001344.jpg	male	61	1957	left	2
IM1001345.jpg	male	61			2
IM1001346.jpg	male	61	1958	right	2
IM1001347.jpg	male	61			2
IM1001348.jpg	male	61	1956	left	1
IM1001349.jpg	male	61			1
IM1001350.jpg	male	61	1957	left	1
IM1001351.jpg	male	61			1
IM1001352.jpg	female	61	1956	left	3
IM1001353.jpg	female	61			3
IM1001354.jpg	male	61	1957	right	3
IM1001355.jpg	male	61			3
IM1001356.jpg	male	61	1958	right	3
IM1001357.jpg	male	61			3
IM1001358.jpg	female	62	1956	right	3
IM1001359.jpg	female	62			3
IM1001360.jpg	female	62	1956	right	5
IM1001361.jpg	female	62			5
IM1001362.jpg	male	62	1955	left	3
IM1001363.jpg	male	62			3
IM1001364.jpg	female	62	1955	right	3
IM1001365.jpg	female	62			3
IM1001366.jpg	male	62	1954	right	3
IM1001367.jpg	male	62			3
IM1001368.jpg	female	62	1956	right	5
IM1001369.jpg	female	62			5
IM1001370.jpg	male	62	1956	left	1
IM1001371.jpg	male	62			1
IM1001372.jpg	female	62	1953	left	3
IM1001373.jpg	female	62			3
IM1001374.jpg	female	62	1955	right	2
IM1001375.jpg	female	62			2
IM1001376.jpg	male	63	1955	left	4
IM1001377.jpg	male	63			4
IM1001378.jpg	female	63	1954	right	5
IM1001379.jpg	female	63			5
IM1001380.jpg	female	63	1955	right	3
IM1001381.jpg	female	63			3
IM1001382.jpg	female	63	1955	right	3
IM1001383.jpg	female	63			3
IM1001384.jpg	female	63	1955	left	2
IM1001385.jpg	female	63			2
IM1001386.jpg	female	63	1951	right	4
IM1001387.jpg	female	63			4
IM1001388.jpg	male	63	1954	right	5
IM1001389.jpg	male	63			5
IM1001390.jpg	female	63	1955	left	3
IM1001391.jpg	female	63			3
IM1001392.jpg	male	63	1954	right	2
IM1001393.jpg	male	63			2
IM1001394.jpg	female	63	1955	right	4
IM1001395.jpg	female	63			4
IM1001396.jpg	male	63	1955	left	2
IM1001397.jpg	male	63			4
IM1001398.jpg	female	63	1957	right	2
IM1001399.jpg	female	63			2
IM1001400.jpg	female	63	1954	right	5
IM1001401.jpg	female	63			5
IM1001402.jpg	male	63	1955	right	4
IM1001403.jpg	male	63			4
IM1001404.jpg	female	63	1955	right	2
IM1001405.jpg	female	63			2
IM1001406.jpg	male	63	1954	left	3
IM1001407.jpg	male	63			3
IM1001408.jpg	male	63	1955	left	3
IM1001409.jpg	male	63			3
IM1001410.jpg	male	63	1954	left	4
IM1001411.jpg	male	63			5
IM1001412.jpg	male	63	1955	right	3
IM1001413.jpg	male	63			3
IM1001414.jpg	female	64	1949	right	4
IM1001415.jpg	female	64			4
IM1001416.jpg	male	64	1955	left	3
IM1001417.jpg	male	64			3
IM1001418.jpg	male	64	1955	right	2
IM1001419.jpg	male	64			2
IM1001420.jpg	female	64	1954	left	5
IM1001421.jpg	female	64			5
IM1001422.jpg	female	64	1951	right	4
IM1001423.jpg	female	64			4
IM1001424.jpg	male	64	1954	left	3
IM1001425.jpg	male	64			3
IM1001426.jpg	male	64	1954	right	2
IM1001427.jpg	male	64			2
IM1001428.jpg	female	64	1953	left	3
IM1001429.jpg	female	64			3
IM1001430.jpg	female	64	1955	left	4
IM1001431.jpg	female	64			4
IM1001432.jpg	female	64	1953	right	3
IM1001433.jpg	female	64			3
IM1001434.jpg	female	64	1954	right	5
IM1001435.jpg	female	64			5
IM1001436.jpg	male	65	1953	left	4
IM1001437.jpg	male	65			4
IM1001438.jpg	male	65	1953	right	4
IM1001439.jpg	male	65			4
IM1001440.jpg	male	65	1953	right	4
IM1001441.jpg	male	65			4
IM1001442.jpg	male	65	1953	right	3
IM1001443.jpg	male	65			3
IM1001444.jpg	female	65	1954	left	2
IM1001445.jpg	female	65			2
IM1001446.jpg	male	65	1951	left	4
IM1001447.jpg	male	65			4
IM1001448.jpg	male	65	1952	left	3
IM1001449.jpg	male	65			3
IM1001450.jpg	male	66	1952	right	1
IM1001451.jpg	male	66			1
IM1001452.jpg	male	66	1951	right	5
IM1001453.jpg	male	66			4
IM1001454.jpg	female	66	1954	right	4
IM1001455.jpg	female	66			4
IM1001456.jpg	male	66	1951	right	4
IM1001457.jpg	male	66			4
IM1001458.jpg	female	66	1950	left	5
IM1001459.jpg	female	66			5
IM1001460.jpg	female	66	1951	right	3
IM1001461.jpg	female	66			3
IM1001462.jpg	male	67	1951	left	3
IM1001463.jpg	male	67			3
IM1001464.jpg	male	67	1947	right	3
IM1001465.jpg	male	67			3
IM1001466.jpg	female	67	1940	right	3
IM1001467.jpg	female	67			3
IM1001468.jpg	male	67	1952	left	2
IM1001469.jpg	male	67			2
IM1001470.jpg	female	67	1948	left	3
IM1001471.jpg	female	67			3
IM1001472.jpg	male	67	1948	right	4
IM1001473.jpg	male	67			4
IM1001474.jpg	male	67	1952	left	2
IM1001475.jpg	male	67			2
IM1001476.jpg	male	67	1951	right	4
IM1001477.jpg	male	67			4
IM1001478.jpg	female	67	1950	right	4
IM1001479.jpg	female	67			4
IM1001480.jpg	male	68	1950	left	3
IM1001481.jpg	male	68			3
IM1001482.jpg	male	68	1951	right	1
IM1001483.jpg	male	68			1
IM1001484.jpg	female	68	1950	right	4
IM1001485.jpg	female	68			4
IM1001486.jpg	male	68	1950	left	2
IM1001487.jpg	male	68			2
IM1001488.jpg	male	68	1950	left	3
IM1001489.jpg	male	68			3
IM1001490.jpg	male	68	1947	left	3
IM1001491.jpg	male	68			3
IM1001492.jpg	male	68	1949	right	2
IM1001493.jpg	male	68			2
IM1001494.jpg	male	68	1956	left	4
IM1001495.jpg	male	68			4
IM1001496.jpg	female	68	1949	left	3
IM1001497.jpg	female	68			3
IM1001498.jpg	female	68	1948	right	5
IM1001499.jpg	female	68			5
IM1001500.jpg	male	69	1948	left	3
IM1001501.jpg	male	69			3
IM1001502.jpg	female	69	1947	left	3
IM1001503.jpg	female	69			3
IM1001504.jpg	male	69	1949	right	2
IM1001505.jpg	male	69			2
IM1001506.jpg	female	69	1948	right	3
IM1001507.jpg	female	69			3
IM1001508.jpg	female	69	1948	left	4
IM1001509.jpg	female	69			5
IM1001510.jpg	male	69	1949	left	5
IM1001511.jpg	male	69			5
IM1001512.jpg	male	69	1950	left	3
IM1001513.jpg	male	69			3
IM1001514.jpg	female	69	1950	right	3
IM1001515.jpg	female	69			5
IM1001516.jpg	female	69	1949	left	5
IM1001517.jpg	female	69			5
IM1001518.jpg	male	70	1949	left	3
IM1001519.jpg	male	70			3
IM1001520.jpg	female	70	1949	right	5
IM1001521.jpg	female	70			5
IM1001522.jpg	female	70	1949	left	4
IM1001523.jpg	female	70			4
IM1001524.jpg	female	70	1947	right	4
IM1001525.jpg	female	70			4
IM1001526.jpg	male	71	1947	left	3
IM1001527.jpg	male	71			3
IM1001528.jpg	female	72	1947	left	3
IM1001529.jpg	female	72			3
IM1001530.jpg	female	72	1943	right	1
IM1001531.jpg	female	72			1
IM1001532.jpg	female	72	1944	left	4
IM1001533.jpg	female	72			4
IM1001534.jpg	female	74	1943	left	3
IM1001535.jpg	female	74			3
IM1001536.jpg	female	74	1942	left	3
IM1001537.jpg	female	74			3
IM1001538.jpg	male	75	1943	right	5
IM1001539.jpg	male	75			5
IM1001540.jpg	female	76	1942	right	3
IM1001541.jpg	female	76			3
IM1001542.jpg	female	78	1938	left	4
IM1001543.jpg	female	78			4
IM1001544.jpg	male	79	1940	left	3
IM1001545.jpg	male	79			3
IM1001546.jpg	male	79	1938	left	4
IM1001547.jpg	male	79			5
IM1001548.jpg	male	79	1938	right	3
IM1001549.jpg	male	79			3
IM1001550.jpg	female	81	1938	right	3
IM1001551.jpg	female	81			3
IM1001552.jpg	male	83	1936	right	4
IM1001553.jpg	male	83			4
IM1001554.jpg	female	86	1931	left	3
IM1001555.jpg	female	86			3
