# Supplementary material for: Validation of the Relationship Between Iris Color and Uveal Melanoma Using Artificial Intelligence With Multiple Paths in a Large Chinese Population
Source: Front Cell Dev Biol. 2021 Aug 19;9:713209. doi: 10.3389/fcell.2021.713209 (PMC8417124; doi:10.3389/fcell.2021.713209)
Supplement: Supplementary file 2 [file Table_2.XLSX]

## Sheet: Sheet1
non-UM patients	gender	age	iris color
IM1000000.jpg	female	12	5
IM1000001.jpg	female	12	5
IM1000002.jpg	female	13	5
IM1000003.jpg	female	13	5
IM1000004.jpg	female	13	5
IM1000005.jpg	female	13	5
IM1000006.jpg	male	14	5
IM1000007.jpg	male	14	5
IM1000008.jpg	male	14	4
IM1000009.jpg	male	14	4
IM1000010.jpg	female	14	3
IM1000011.jpg	female	14	3
IM1000012.jpg	male	15	4
IM1000013.jpg	male	15	4
IM1000014.jpg	male	16	5
IM1000015.jpg	male	16	5
IM1000016.jpg	male	16	3
IM1000017.jpg	male	16	3
IM1000018.jpg	male	16	4
IM1000019.jpg	male	16	4
IM1000020.jpg	male	16	5
IM1000021.jpg	male	16	5
IM1000022.jpg	female	16	4
IM1000023.jpg	female	16	4
IM1000024.jpg	male	16	4
IM1000025.jpg	male	16	4
IM1000026.jpg	male	17	4
IM1000027.jpg	male	17	4
IM1000028.jpg	male	17	5
IM1000029.jpg	male	17	5
IM1000030.jpg	male	17	5
IM1000031.jpg	male	17	5
IM1000032.jpg	male	17	4
IM1000033.jpg	male	17	4
IM1000034.jpg	female	17	4
IM1000035.jpg	female	17	4
IM1000036.jpg	female	17	5
IM1000037.jpg	female	17	5
IM1000038.jpg	male	18	5
IM1000039.jpg	male	18	5
IM1000040.jpg	male	18	4
IM1000041.jpg	male	18	4
IM1000042.jpg	female	18	4
IM1000043.jpg	female	18	4
IM1000044.jpg	female	18	4
IM1000045.jpg	female	18	4
IM1000046.jpg	male	18	3
IM1000047.jpg	male	18	3
IM1000048.jpg	male	18	2
IM1000049.jpg	male	18	2
IM1000050.jpg	male	19	4
IM1000051.jpg	male	19	4
IM1000052.jpg	male	19	5
IM1000053.jpg	male	19	5
IM1000054.jpg	male	19	4
IM1000055.jpg	male	19	4
IM1000056.jpg	male	19	4
IM1000057.jpg	male	19	4
IM1000058.jpg	male	19	4
IM1000059.jpg	male	19	4
IM1000060.jpg	male	19	3
IM1000061.jpg	male	19	3
IM1000062.jpg	female	19	4
IM1000063.jpg	female	19	4
IM1000064.jpg	female	19	3
IM1000065.jpg	female	19	3
IM1000066.jpg	male	20	3
IM1000067.jpg	male	20	3
IM1000068.jpg	female	20	4
IM1000069.jpg	female	20	4
IM1000070.jpg	female	20	4
IM1000071.jpg	female	20	4
IM1000072.jpg	male	20	4
IM1000073.jpg	male	20	4
IM1000074.jpg	female	20	4
IM1000075.jpg	female	20	4
IM1000076.jpg	male	20	5
IM1000077.jpg	male	20	5
IM1000078.jpg	male	20	5
IM1000079.jpg	male	20	5
IM1000080.jpg	female	20	4
IM1000081.jpg	female	20	4
IM1000082.jpg	male	20	3
IM1000083.jpg	male	20	3
IM1000084.jpg	male	21	5
IM1000085.jpg	male	21	5
IM1000086.jpg	female	21	3
IM1000087.jpg	female	21	3
IM1000088.jpg	female	21	4
IM1000089.jpg	female	21	4
IM1000090.jpg	male	21	4
IM1000091.jpg	male	21	4
IM1000092.jpg	female	21	3
IM1000093.jpg	female	21	3
IM1000094.jpg	female	21	2
IM1000095.jpg	female	21	2
IM1000096.jpg	female	21	4
IM1000097.jpg	female	21	4
IM1000098.jpg	female	21	4
IM1000099.jpg	female	21	4
IM1000100.jpg	male	21	5
IM1000101.jpg	male	21	5
IM1000102.jpg	female	21	4
IM1000103.jpg	female	21	4
IM1000104.jpg	female	21	5
IM1000105.jpg	female	21	5
IM1000106.jpg	male	21	4
IM1000107.jpg	male	21	4
IM1000108.jpg	male	21	4
IM1000109.jpg	male	21	4
IM1000110.jpg	female	21	3
IM1000111.jpg	female	21	3
IM1000112.jpg	female	21	5
IM1000113.jpg	female	21	5
IM1000114.jpg	female	22	3
IM1000115.jpg	female	22	3
IM1000116.jpg	male	22	5
IM1000117.jpg	male	22	5
IM1000118.jpg	male	22	4
IM1000119.jpg	male	22	4
IM1000120.jpg	female	22	5
IM1000121.jpg	female	22	5
IM1000122.jpg	female	22	5
IM1000123.jpg	female	22	5
IM1000124.jpg	male	22	4
IM1000125.jpg	male	22	4
IM1000126.jpg	male	22	5
IM1000127.jpg	male	22	5
IM1000128.jpg	male	22	5
IM1000129.jpg	male	22	5
IM1000130.jpg	female	22	5
IM1000131.jpg	female	22	5
IM1000132.jpg	female	22	1
IM1000133.jpg	female	22	1
IM1000134.jpg	male	22	5
IM1000135.jpg	male	22	5
IM1000136.jpg	female	22	4
IM1000137.jpg	female	22	4
IM1000138.jpg	male	22	4
IM1000139.jpg	male	22	4
IM1000140.jpg	male	22	4
IM1000141.jpg	male	22	4
IM1000142.jpg	female	23	4
IM1000143.jpg	female	23	4
IM1000144.jpg	female	23	5
IM1000145.jpg	female	23	5
IM1000146.jpg	male	23	4
IM1000147.jpg	male	23	4
IM1000148.jpg	male	23	4
IM1000149.jpg	male	23	4
IM1000150.jpg	female	23	2
IM1000151.jpg	female	23	2
IM1000152.jpg	female	23	5
IM1000153.jpg	female	23	5
IM1000154.jpg	male	23	5
IM1000155.jpg	male	23	5
IM1000156.jpg	male	23	5
IM1000157.jpg	male	23	5
IM1000158.jpg	male	23	2
IM1000159.jpg	male	23	2
IM1000160.jpg	male	23	5
IM1000161.jpg	male	23	5
IM1000162.jpg	male	23	5
IM1000163.jpg	male	23	5
IM1000164.jpg	female	23	3
IM1000165.jpg	female	23	3
IM1000166.jpg	male	23	5
IM1000167.jpg	male	23	5
IM1000168.jpg	female	23	4
IM1000169.jpg	female	23	4
IM1000170.jpg	male	23	4
IM1000171.jpg	male	23	4
IM1000172.jpg	female	24	4
IM1000173.jpg	female	24	4
IM1000174.jpg	male	24	4
IM1000175.jpg	male	24	4
IM1000176.jpg	female	24	5
IM1000177.jpg	female	24	5
IM1000178.jpg	male	24	3
IM1000179.jpg	male	24	3
IM1000180.jpg	female	24	5
IM1000181.jpg	female	24	5
IM1000182.jpg	male	24	4
IM1000183.jpg	male	24	4
IM1000184.jpg	male	24	5
IM1000185.jpg	male	24	5
IM1000186.jpg	female	24	4
IM1000187.jpg	female	24	4
IM1000188.jpg	female	24	3
IM1000189.jpg	female	24	3
IM1000190.jpg	female	24	4
IM1000191.jpg	female	24	4
IM1000192.jpg	female	24	2
IM1000193.jpg	female	24	2
IM1000194.jpg	female	24	4
IM1000195.jpg	female	24	4
IM1000196.jpg	male	24	4
IM1000197.jpg	male	24	4
IM1000198.jpg	male	24	4
IM1000199.jpg	male	24	4
IM1000200.jpg	female	24	4
IM1000201.jpg	female	24	4
IM1000202.jpg	male	24	4
IM1000203.jpg	male	24	4
IM1000204.jpg	female	24	4
IM1000205.jpg	female	24	4
IM1000206.jpg	female	24	4
IM1000207.jpg	female	24	4
IM1000208.jpg	male	24	4
IM1000209.jpg	male	24	4
IM1000210.jpg	male	24	4
IM1000211.jpg	male	24	4
IM1000212.jpg	female	24	4
IM1000213.jpg	female	24	4
IM1000214.jpg	female	24	4
IM1000215.jpg	female	24	4
IM1000216.jpg	male	24	5
IM1000217.jpg	male	24	5
IM1000218.jpg	male	25	4
IM1000219.jpg	male	25	4
IM1000220.jpg	female	25	5
IM1000221.jpg	female	25	5
IM1000222.jpg	male	25	5
IM1000223.jpg	male	25	5
IM1000224.jpg	male	25	5
IM1000225.jpg	male	25	5
IM1000226.jpg	male	25	5
IM1000227.jpg	male	25	5
IM1000228.jpg	male	25	4
IM1000229.jpg	male	25	4
IM1000230.jpg	male	25	5
IM1000231.jpg	male	25	5
IM1000232.jpg	male	25	4
IM1000233.jpg	male	25	4
IM1000234.jpg	female	25	4
IM1000235.jpg	female	25	4
IM1000236.jpg	female	25	5
IM1000237.jpg	female	25	5
IM1000238.jpg	male	25	4
IM1000239.jpg	male	25	4
IM1000240.jpg	female	25	2
IM1000241.jpg	female	25	2
IM1000242.jpg	female	25	5
IM1000243.jpg	female	25	5
IM1000244.jpg	female	25	5
IM1000245.jpg	female	25	5
IM1000246.jpg	female	25	5
IM1000247.jpg	female	25	5
IM1000248.jpg	female	25	4
IM1000249.jpg	female	25	4
IM1000250.jpg	male	25	4
IM1000251.jpg	male	25	4
IM1000252.jpg	female	26	4
IM1000253.jpg	female	26	4
IM1000254.jpg	female	26	5
IM1000255.jpg	female	26	5
IM1000256.jpg	male	26	3
IM1000257.jpg	male	26	3
IM1000258.jpg	male	26	5
IM1000259.jpg	male	26	5
IM1000260.jpg	female	26	5
IM1000261.jpg	female	26	5
IM1000262.jpg	female	26	4
IM1000263.jpg	female	26	4
IM1000264.jpg	female	26	3
IM1000265.jpg	female	26	3
IM1000266.jpg	male	26	2
IM1000267.jpg	male	26	2
IM1000268.jpg	female	26	4
IM1000269.jpg	female	26	4
IM1000270.jpg	female	26	4
IM1000271.jpg	female	26	4
IM1000272.jpg	female	26	4
IM1000273.jpg	female	26	4
IM1000274.jpg	female	26	4
IM1000275.jpg	female	26	4
IM1000276.jpg	female	26	4
IM1000277.jpg	female	26	4
IM1000278.jpg	male	26	4
IM1000279.jpg	male	26	3
IM1000280.jpg	female	26	3
IM1000281.jpg	female	26	3
IM1000282.jpg	female	26	5
IM1000283.jpg	female	26	5
IM1000284.jpg	female	26	5
IM1000285.jpg	female	26	5
IM1000286.jpg	female	26	4
IM1000287.jpg	female	26	4
IM1000288.jpg	male	26	4
IM1000289.jpg	male	26	4
IM1000290.jpg	male	26	5
IM1000291.jpg	male	26	5
IM1000292.jpg	male	26	4
IM1000293.jpg	male	26	4
IM1000294.jpg	female	26	4
IM1000295.jpg	female	26	4
IM1000296.jpg	female	26	5
IM1000297.jpg	female	26	5
IM1000298.jpg	female	26	4
IM1000299.jpg	female	26	4
IM1000300.jpg	male	27	4
IM1000301.jpg	male	27	4
IM1000302.jpg	female	27	5
IM1000303.jpg	female	27	5
IM1000304.jpg	female	27	4
IM1000305.jpg	female	27	4
IM1000306.jpg	female	27	4
IM1000307.jpg	female	27	4
IM1000308.jpg	male	27	4
IM1000309.jpg	male	27	4
IM1000310.jpg	male	27	4
IM1000311.jpg	male	27	4
IM1000312.jpg	male	27	4
IM1000313.jpg	male	27	4
IM1000314.jpg	female	27	4
IM1000315.jpg	female	27	4
IM1000316.jpg	female	27	4
IM1000317.jpg	female	27	4
IM1000318.jpg	male	27	4
IM1000319.jpg	male	27	4
IM1000320.jpg	female	27	4
IM1000321.jpg	female	27	4
IM1000322.jpg	female	27	4
IM1000323.jpg	female	27	4
IM1000324.jpg	male	27	5
IM1000325.jpg	male	27	5
IM1000326.jpg	male	27	5
IM1000327.jpg	male	27	5
IM1000328.jpg	female	27	4
IM1000329.jpg	female	27	4
IM1000330.jpg	female	27	4
IM1000331.jpg	female	27	4
IM1000332.jpg	female	27	3
IM1000333.jpg	female	27	3
IM1000334.jpg	male	28	1
IM1000335.jpg	male	28	1
IM1000336.jpg	female	28	3
IM1000337.jpg	female	28	3
IM1000338.jpg	female	28	5
IM1000339.jpg	female	28	5
IM1000340.jpg	female	28	5
IM1000341.jpg	female	28	5
IM1000342.jpg	male	28	4
IM1000343.jpg	male	28	4
IM1000344.jpg	female	28	1
IM1000345.jpg	female	28	1
IM1000346.jpg	male	28	4
IM1000347.jpg	male	28	4
IM1000348.jpg	female	28	5
IM1000349.jpg	female	28	5
IM1000350.jpg	male	28	4
IM1000351.jpg	male	28	4
IM1000352.jpg	female	28	5
IM1000353.jpg	female	28	5
IM1000354.jpg	male	28	3
IM1000355.jpg	male	28	3
IM1000356.jpg	female	28	5
IM1000357.jpg	female	28	5
IM1000358.jpg	female	28	5
IM1000359.jpg	female	28	5
IM1000360.jpg	female	28	4
IM1000361.jpg	female	28	4
IM1000362.jpg	male	28	4
IM1000363.jpg	male	28	4
IM1000364.jpg	female	28	5
IM1000365.jpg	female	28	5
IM1000366.jpg	female	28	1
IM1000367.jpg	female	28	1
IM1000368.jpg	female	28	3
IM1000369.jpg	female	28	3
IM1000370.jpg	female	28	3
IM1000371.jpg	female	28	3
IM1000372.jpg	male	28	4
IM1000373.jpg	male	28	4
IM1000374.jpg	male	28	3
IM1000375.jpg	male	28	3
IM1000376.jpg	male	28	4
IM1000377.jpg	male	28	4
IM1000378.jpg	male	28	4
IM1000379.jpg	male	28	4
IM1000380.jpg	male	28	4
IM1000381.jpg	male	28	4
IM1000382.jpg	female	28	5
IM1000383.jpg	female	28	5
IM1000384.jpg	female	28	4
IM1000385.jpg	female	28	4
IM1000386.jpg	female	28	4
IM1000387.jpg	female	28	4
IM1000388.jpg	male	28	4
IM1000389.jpg	male	28	4
IM1000390.jpg	female	28	4
IM1000391.jpg	female	28	3
IM1000392.jpg	female	28	4
IM1000393.jpg	female	28	4
IM1000394.jpg	male	28	4
IM1000395.jpg	male	28	4
IM1000396.jpg	female	28	4
IM1000397.jpg	female	28	4
IM1000398.jpg	female	28	5
IM1000399.jpg	female	28	5
IM1000400.jpg	female	29	5
IM1000401.jpg	female	29	5
IM1000402.jpg	female	29	3
IM1000403.jpg	female	29	3
IM1000404.jpg	male	29	5
IM1000405.jpg	male	29	5
IM1000406.jpg	male	29	4
IM1000407.jpg	male	29	4
IM1000408.jpg	male	29	4
IM1000409.jpg	male	29	4
IM1000410.jpg	female	29	2
IM1000411.jpg	female	29	2
IM1000412.jpg	female	29	4
IM1000413.jpg	female	29	4
IM1000414.jpg	female	29	4
IM1000415.jpg	female	29	4
IM1000416.jpg	female	29	5
IM1000417.jpg	female	29	5
IM1000418.jpg	female	29	1
IM1000419.jpg	female	29	1
IM1000420.jpg	female	29	4
IM1000421.jpg	female	29	4
IM1000422.jpg	female	29	4
IM1000423.jpg	female	29	4
IM1000424.jpg	male	29	4
IM1000425.jpg	male	29	4
IM1000426.jpg	male	29	4
IM1000427.jpg	male	29	4
IM1000428.jpg	female	29	4
IM1000429.jpg	female	29	4
IM1000430.jpg	male	29	2
IM1000431.jpg	male	29	2
IM1000432.jpg	female	29	4
IM1000433.jpg	female	29	4
IM1000434.jpg	female	29	5
IM1000435.jpg	female	29	5
IM1000436.jpg	female	29	4
IM1000437.jpg	female	29	4
IM1000438.jpg	male	29	5
IM1000439.jpg	male	29	5
IM1000440.jpg	female	29	4
IM1000441.jpg	female	29	4
IM1000442.jpg	female	29	5
IM1000443.jpg	female	29	5
IM1000444.jpg	female	29	2
IM1000445.jpg	female	29	2
IM1000446.jpg	female	29	1
IM1000447.jpg	female	29	1
IM1000448.jpg	female	29	5
IM1000449.jpg	female	29	5
IM1000450.jpg	male	29	5
IM1000451.jpg	male	29	5
IM1000452.jpg	male	30	2
IM1000453.jpg	male	30	2
IM1000454.jpg	female	30	4
IM1000455.jpg	female	30	4
IM1000456.jpg	female	30	2
IM1000457.jpg	female	30	2
IM1000458.jpg	male	30	5
IM1000459.jpg	male	30	5
IM1000460.jpg	female	30	4
IM1000461.jpg	female	30	4
IM1000462.jpg	female	30	2
IM1000463.jpg	female	30	2
IM1000464.jpg	female	30	5
IM1000465.jpg	female	30	5
IM1000466.jpg	male	30	2
IM1000467.jpg	male	30	2
IM1000468.jpg	male	30	3
IM1000469.jpg	male	30	3
IM1000470.jpg	female	30	5
IM1000471.jpg	female	30	5
IM1000472.jpg	male	30	4
IM1000473.jpg	male	30	4
IM1000474.jpg	female	30	2
IM1000475.jpg	female	30	2
IM1000476.jpg	female	30	4
IM1000477.jpg	female	30	4
IM1000478.jpg	male	30	4
IM1000479.jpg	male	30	4
IM1000480.jpg	male	30	3
IM1000481.jpg	male	30	2
IM1000482.jpg	male	30	5
IM1000483.jpg	male	30	5
IM1000484.jpg	male	30	5
IM1000485.jpg	male	30	5
IM1000486.jpg	male	30	3
IM1000487.jpg	male	30	3
IM1000488.jpg	female	30	4
IM1000489.jpg	female	30	4
IM1000490.jpg	male	30	2
IM1000491.jpg	male	30	2
IM1000492.jpg	male	30	2
IM1000493.jpg	male	30	4
IM1000494.jpg	female	30	4
IM1000495.jpg	female	30	4
IM1000496.jpg	male	30	4
IM1000497.jpg	male	30	4
IM1000498.jpg	female	30	3
IM1000499.jpg	female	30	3
IM1000500.jpg	male	30	4
IM1000501.jpg	male	30	4
IM1000502.jpg	male	30	5
IM1000503.jpg	male	30	5
IM1000504.jpg	female	30	1
IM1000505.jpg	female	30	1
IM1000506.jpg	female	30	5
IM1000507.jpg	female	30	5
IM1000508.jpg	female	31	1
IM1000509.jpg	female	31	1
IM1000510.jpg	female	31	4
IM1000511.jpg	female	31	4
IM1000512.jpg	female	31	5
IM1000513.jpg	female	31	5
IM1000514.jpg	female	31	4
IM1000515.jpg	female	31	4
IM1000516.jpg	female	31	5
IM1000517.jpg	female	31	5
IM1000518.jpg	female	31	4
IM1000519.jpg	female	31	4
IM1000520.jpg	female	31	5
IM1000521.jpg	female	31	5
IM1000522.jpg	male	31	5
IM1000523.jpg	male	31	5
IM1000524.jpg	male	31	4
IM1000525.jpg	male	31	4
IM1000526.jpg	female	31	3
IM1000527.jpg	female	31	3
IM1000528.jpg	female	31	4
IM1000529.jpg	female	31	4
IM1000530.jpg	female	31	5
IM1000531.jpg	female	31	5
IM1000532.jpg	female	31	3
IM1000533.jpg	female	31	3
IM1000534.jpg	female	31	4
IM1000535.jpg	female	31	5
IM1000536.jpg	female	31	5
IM1000537.jpg	female	31	5
IM1000538.jpg	female	31	5
IM1000539.jpg	female	31	5
IM1000540.jpg	male	31	2
IM1000541.jpg	male	31	2
IM1000542.jpg	male	31	4
IM1000543.jpg	male	31	4
IM1000544.jpg	male	31	5
IM1000545.jpg	male	31	5
IM1000546.jpg	male	31	4
IM1000547.jpg	male	31	4
IM1000548.jpg	male	31	5
IM1000549.jpg	male	31	5
IM1000550.jpg	male	31	4
IM1000551.jpg	male	31	4
IM1000552.jpg	male	31	3
IM1000553.jpg	male	31	3
IM1000554.jpg	female	31	5
IM1000555.jpg	female	31	5
IM1000556.jpg	male	31	4
IM1000557.jpg	male	31	4
IM1000558.jpg	female	31	5
IM1000559.jpg	female	31	5
IM1000560.jpg	female	31	4
IM1000561.jpg	female	31	4
IM1000562.jpg	male	31	4
IM1000563.jpg	male	31	4
IM1000564.jpg	male	31	3
IM1000565.jpg	male	31	3
IM1000566.jpg	female	31	3
IM1000567.jpg	female	31	3
IM1000568.jpg	male	31	3
IM1000569.jpg	male	31	3
IM1000570.jpg	male	31	5
IM1000571.jpg	male	31	5
IM1000572.jpg	male	31	3
IM1000573.jpg	male	31	3
IM1000574.jpg	male	31	4
IM1000575.jpg	male	31	4
IM1000576.jpg	male	31	5
IM1000577.jpg	male	31	5
IM1000578.jpg	male	31	2
IM1000579.jpg	male	31	2
IM1000580.jpg	male	31	3
IM1000581.jpg	male	31	3
IM1000582.jpg	female	31	3
IM1000583.jpg	female	31	3
IM1000584.jpg	female	31	5
IM1000585.jpg	female	31	5
IM1000586.jpg	female	31	4
IM1000587.jpg	female	31	4
IM1000588.jpg	male	31	4
IM1000589.jpg	male	31	4
IM1000590.jpg	female	32	5
IM1000591.jpg	female	32	5
IM1000592.jpg	female	32	2
IM1000593.jpg	female	32	2
IM1000594.jpg	female	32	4
IM1000595.jpg	female	32	4
IM1000596.jpg	male	32	3
IM1000597.jpg	male	32	3
IM1000598.jpg	male	32	4
IM1000599.jpg	male	32	4
IM1000600.jpg	male	32	5
IM1000601.jpg	male	32	5
IM1000602.jpg	female	32	5
IM1000603.jpg	female	32	5
IM1000604.jpg	female	32	5
IM1000605.jpg	female	32	5
IM1000606.jpg	female	32	3
IM1000607.jpg	female	32	3
IM1000608.jpg	female	32	4
IM1000609.jpg	female	32	4
IM1000610.jpg	female	32	5
IM1000611.jpg	female	32	5
IM1000612.jpg	female	32	3
IM1000613.jpg	female	32	3
IM1000614.jpg	female	32	5
IM1000615.jpg	female	32	4
IM1000616.jpg	female	32	4
IM1000617.jpg	female	32	4
IM1000618.jpg	female	32	2
IM1000619.jpg	female	32	2
IM1000620.jpg	male	32	3
IM1000621.jpg	male	32	3
IM1000622.jpg	male	32	1
IM1000623.jpg	male	32	1
IM1000624.jpg	male	32	3
IM1000625.jpg	male	32	3
IM1000626.jpg	female	32	3
IM1000627.jpg	female	32	3
IM1000628.jpg	female	32	2
IM1000629.jpg	female	32	2
IM1000630.jpg	male	32	4
IM1000631.jpg	male	32	4
IM1000632.jpg	male	32	4
IM1000633.jpg	male	32	4
IM1000634.jpg	female	32	4
IM1000635.jpg	female	32	4
IM1000636.jpg	male	32	3
IM1000637.jpg	male	32	3
IM1000638.jpg	male	32	3
IM1000639.jpg	male	32	3
IM1000640.jpg	female	32	4
IM1000641.jpg	female	32	4
IM1000642.jpg	male	32	3
IM1000643.jpg	male	32	3
IM1000644.jpg	female	32	4
IM1000645.jpg	female	32	4
IM1000646.jpg	male	32	5
IM1000647.jpg	male	32	5
IM1000648.jpg	male	32	3
IM1000649.jpg	male	32	3
IM1000650.jpg	male	32	5
IM1000651.jpg	male	32	5
IM1000652.jpg	female	32	4
IM1000653.jpg	female	32	4
IM1000654.jpg	female	32	4
IM1000655.jpg	female	32	4
IM1000656.jpg	male	32	4
IM1000657.jpg	male	32	4
IM1000658.jpg	male	33	4
IM1000659.jpg	male	33	4
IM1000660.jpg	female	33	4
IM1000661.jpg	female	33	4
IM1000662.jpg	female	33	4
IM1000663.jpg	female	33	4
IM1000664.jpg	female	33	3
IM1000665.jpg	female	33	3
IM1000666.jpg	female	33	3
IM1000667.jpg	female	33	3
IM1000668.jpg	male	33	5
IM1000669.jpg	male	33	5
IM1000670.jpg	female	33	5
IM1000671.jpg	female	33	3
IM1000672.jpg	female	33	3
IM1000673.jpg	female	33	3
IM1000674.jpg	female	33	5
IM1000675.jpg	female	33	5
IM1000676.jpg	female	33	4
IM1000677.jpg	female	33	4
IM1000678.jpg	female	33	2
IM1000679.jpg	female	33	2
IM1000680.jpg	male	33	2
IM1000681.jpg	male	33	2
IM1000682.jpg	male	33	4
IM1000683.jpg	male	33	4
IM1000684.jpg	male	33	2
IM1000685.jpg	male	33	2
IM1000686.jpg	female	33	2
IM1000687.jpg	female	33	2
IM1000688.jpg	female	33	4
IM1000689.jpg	female	33	4
IM1000690.jpg	male	33	3
IM1000691.jpg	male	33	3
IM1000692.jpg	female	33	5
IM1000693.jpg	female	33	5
IM1000694.jpg	female	33	4
IM1000695.jpg	female	33	4
IM1000696.jpg	male	33	5
IM1000697.jpg	male	33	5
IM1000698.jpg	male	33	4
IM1000699.jpg	male	33	4
IM1000700.jpg	female	33	1
IM1000701.jpg	female	33	1
IM1000702.jpg	female	33	4
IM1000703.jpg	female	33	4
IM1000704.jpg	male	33	2
IM1000705.jpg	male	33	2
IM1000706.jpg	male	33	5
IM1000707.jpg	male	33	5
IM1000708.jpg	male	33	4
IM1000709.jpg	male	33	4
IM1000710.jpg	male	33	5
IM1000711.jpg	male	33	5
IM1000712.jpg	female	33	4
IM1000713.jpg	female	33	4
IM1000714.jpg	female	33	5
IM1000715.jpg	female	33	5
IM1000716.jpg	male	34	5
IM1000717.jpg	male	34	5
IM1000718.jpg	female	34	4
IM1000719.jpg	female	34	4
IM1000720.jpg	female	34	5
IM1000721.jpg	female	34	5
IM1000722.jpg	male	34	5
IM1000723.jpg	male	34	5
IM1000724.jpg	male	34	5
IM1000725.jpg	male	34	5
IM1000726.jpg	female	34	5
IM1000727.jpg	female	34	5
IM1000728.jpg	female	34	4
IM1000729.jpg	female	34	4
IM1000730.jpg	male	34	5
IM1000731.jpg	male	34	5
IM1000732.jpg	male	34	2
IM1000733.jpg	male	34	2
IM1000734.jpg	male	34	4
IM1000735.jpg	male	34	4
IM1000736.jpg	female	34	5
IM1000737.jpg	female	34	5
IM1000738.jpg	female	34	5
IM1000739.jpg	female	34	5
IM1000740.jpg	male	34	2
IM1000741.jpg	male	34	2
IM1000742.jpg	female	34	4
IM1000743.jpg	female	34	4
IM1000744.jpg	male	34	2
IM1000745.jpg	male	34	2
IM1000746.jpg	male	34	3
IM1000747.jpg	male	34	3
IM1000748.jpg	male	34	3
IM1000749.jpg	male	34	3
IM1000750.jpg	male	34	4
IM1000751.jpg	male	34	4
IM1000752.jpg	male	34	4
IM1000753.jpg	male	34	4
IM1000754.jpg	female	35	5
IM1000755.jpg	female	35	5
IM1000756.jpg	female	35	5
IM1000757.jpg	female	35	5
IM1000758.jpg	female	35	3
IM1000759.jpg	female	35	3
IM1000760.jpg	female	35	5
IM1000761.jpg	female	35	5
IM1000762.jpg	male	35	2
IM1000763.jpg	male	35	2
IM1000764.jpg	female	35	5
IM1000765.jpg	female	35	5
IM1000766.jpg	female	35	4
IM1000767.jpg	female	35	4
IM1000768.jpg	female	35	3
IM1000769.jpg	female	35	3
IM1000770.jpg	male	35	2
IM1000771.jpg	male	35	2
IM1000772.jpg	female	35	2
IM1000773.jpg	female	35	2
IM1000774.jpg	male	35	4
IM1000775.jpg	male	35	4
IM1000776.jpg	male	35	4
IM1000777.jpg	male	35	4
IM1000778.jpg	male	35	2
IM1000779.jpg	male	35	2
IM1000780.jpg	female	35	4
IM1000781.jpg	female	35	4
IM1000782.jpg	male	35	3
IM1000783.jpg	male	35	3
IM1000784.jpg	female	35	5
IM1000785.jpg	female	35	5
IM1000786.jpg	female	35	3
IM1000787.jpg	female	35	3
IM1000788.jpg	female	35	2
IM1000789.jpg	female	35	2
IM1000790.jpg	female	35	5
IM1000791.jpg	female	35	5
IM1000792.jpg	female	35	3
IM1000793.jpg	female	35	3
IM1000794.jpg	male	36	3
IM1000795.jpg	male	36	3
IM1000796.jpg	male	36	2
IM1000797.jpg	male	36	2
IM1000798.jpg	male	36	4
IM1000799.jpg	male	36	4
IM1000800.jpg	female	36	3
IM1000801.jpg	female	36	3
IM1000802.jpg	male	36	3
IM1000803.jpg	male	36	3
IM1000804.jpg	male	36	4
IM1000805.jpg	male	36	4
IM1000806.jpg	male	36	3
IM1000807.jpg	male	36	3
IM1000808.jpg	female	36	4
IM1000809.jpg	female	36	4
IM1000810.jpg	male	36	4
IM1000811.jpg	male	36	3
IM1000812.jpg	male	36	4
IM1000813.jpg	male	36	4
IM1000814.jpg	female	36	5
IM1000815.jpg	female	36	5
IM1000816.jpg	male	36	3
IM1000817.jpg	male	36	3
IM1000818.jpg	male	36	4
IM1000819.jpg	male	36	4
IM1000820.jpg	male	36	3
IM1000821.jpg	male	36	3
IM1000822.jpg	female	36	3
IM1000823.jpg	female	36	3
IM1000824.jpg	male	36	2
IM1000825.jpg	male	36	2
IM1000826.jpg	female	36	3
IM1000827.jpg	female	36	3
IM1000828.jpg	female	36	4
IM1000829.jpg	female	36	4
IM1000830.jpg	female	36	5
IM1000831.jpg	female	36	5
IM1000832.jpg	male	36	4
IM1000833.jpg	male	36	4
IM1000834.jpg	male	36	5
IM1000835.jpg	male	36	5
IM1000836.jpg	male	36	3
IM1000837.jpg	male	36	3
IM1000838.jpg	female	36	3
IM1000839.jpg	female	36	3
IM1000840.jpg	female	36	3
IM1000841.jpg	female	36	3
IM1000842.jpg	male	36	2
IM1000843.jpg	male	36	2
IM1000844.jpg	male	36	4
IM1000845.jpg	male	36	4
IM1000846.jpg	female	36	3
IM1000847.jpg	female	36	3
IM1000848.jpg	female	36	3
IM1000849.jpg	female	36	3
IM1000850.jpg	female	36	4
IM1000851.jpg	female	36	4
IM1000852.jpg	female	36	3
IM1000853.jpg	female	36	3
IM1000854.jpg	female	36	5
IM1000855.jpg	female	36	5
IM1000856.jpg	male	36	2
IM1000857.jpg	male	36	2
IM1000858.jpg	female	36	5
IM1000859.jpg	female	36	5
IM1000860.jpg	male	36	5
IM1000861.jpg	male	36	5
IM1000862.jpg	female	36	4
IM1000863.jpg	female	36	3
IM1000864.jpg	male	36	4
IM1000865.jpg	male	36	4
IM1000866.jpg	female	36	3
IM1000867.jpg	female	36	3
IM1000868.jpg	female	36	4
IM1000869.jpg	female	36	4
IM1000870.jpg	male	36	5
IM1000871.jpg	male	36	5
IM1000872.jpg	male	36	3
IM1000873.jpg	male	36	3
IM1000874.jpg	male	36	3
IM1000875.jpg	male	36	3
IM1000876.jpg	female	37	5
IM1000877.jpg	female	37	5
IM1000878.jpg	female	37	4
IM1000879.jpg	female	37	4
IM1000880.jpg	female	37	3
IM1000881.jpg	female	37	4
IM1000882.jpg	female	37	4
IM1000883.jpg	female	37	4
IM1000884.jpg	female	37	4
IM1000885.jpg	female	37	4
IM1000886.jpg	male	37	3
IM1000887.jpg	male	37	3
IM1000888.jpg	female	37	4
IM1000889.jpg	female	37	4
IM1000890.jpg	female	37	4
IM1000891.jpg	female	37	4
IM1000892.jpg	female	37	2
IM1000893.jpg	female	37	2
IM1000894.jpg	female	37	3
IM1000895.jpg	female	37	3
IM1000896.jpg	female	37	3
IM1000897.jpg	female	37	3
IM1000898.jpg	female	37	2
IM1000899.jpg	female	37	2
IM1000900.jpg	male	37	5
IM1000901.jpg	male	37	5
IM1000902.jpg	female	37	3
IM1000903.jpg	female	37	3
IM1000904.jpg	male	37	1
IM1000905.jpg	male	37	1
IM1000906.jpg	male	37	3
IM1000907.jpg	male	37	3
IM1000908.jpg	female	37	4
IM1000909.jpg	female	37	4
IM1000910.jpg	male	37	3
IM1000911.jpg	male	37	4
IM1000912.jpg	female	37	2
IM1000913.jpg	female	37	2
IM1000914.jpg	female	37	3
IM1000915.jpg	female	37	3
IM1000916.jpg	male	37	3
IM1000917.jpg	male	37	3
IM1000918.jpg	female	37	5
IM1000919.jpg	female	37	5
IM1000920.jpg	male	37	4
IM1000921.jpg	male	37	4
IM1000922.jpg	male	37	4
IM1000923.jpg	male	37	4
IM1000924.jpg	male	37	4
IM1000925.jpg	male	37	4
IM1000926.jpg	female	37	4
IM1000927.jpg	female	37	4
IM1000928.jpg	female	37	4
IM1000929.jpg	female	37	4
IM1000930.jpg	female	37	5
IM1000931.jpg	female	37	5
IM1000932.jpg	male	37	1
IM1000933.jpg	male	37	1
IM1000934.jpg	male	38	4
IM1000935.jpg	male	38	4
IM1000936.jpg	female	38	4
IM1000937.jpg	female	38	4
IM1000938.jpg	female	38	4
IM1000939.jpg	female	38	4
IM1000940.jpg	male	38	3
IM1000941.jpg	male	38	3
IM1000942.jpg	female	38	4
IM1000943.jpg	female	38	4
IM1000944.jpg	male	38	4
IM1000945.jpg	male	38	4
IM1000946.jpg	male	38	3
IM1000947.jpg	male	38	3
IM1000948.jpg	male	38	4
IM1000949.jpg	male	38	4
IM1000950.jpg	male	38	5
IM1000951.jpg	male	38	5
IM1000952.jpg	male	38	5
IM1000953.jpg	male	38	5
IM1000954.jpg	female	38	2
IM1000955.jpg	female	38	2
IM1000956.jpg	male	38	5
IM1000957.jpg	male	38	5
IM1000958.jpg	male	38	5
IM1000959.jpg	male	38	5
IM1000960.jpg	female	38	3
IM1000961.jpg	female	38	3
IM1000962.jpg	male	38	4
IM1000963.jpg	male	38	4
IM1000964.jpg	male	38	4
IM1000965.jpg	male	38	4
IM1000966.jpg	male	38	3
IM1000967.jpg	male	38	3
IM1000968.jpg	female	38	4
IM1000969.jpg	female	38	4
IM1000970.jpg	male	38	3
IM1000971.jpg	male	38	3
IM1000972.jpg	female	38	4
IM1000973.jpg	female	38	4
IM1000974.jpg	female	38	4
IM1000975.jpg	female	38	4
IM1000976.jpg	female	38	4
IM1000977.jpg	female	38	4
IM1000978.jpg	female	38	4
IM1000979.jpg	female	38	4
IM1000980.jpg	female	38	4
IM1000981.jpg	female	38	4
IM1000982.jpg	female	38	3
IM1000983.jpg	female	38	3
IM1000984.jpg	female	38	4
IM1000985.jpg	female	38	4
IM1000986.jpg	male	38	4
IM1000987.jpg	male	38	4
IM1000988.jpg	female	38	4
IM1000989.jpg	female	38	4
IM1000990.jpg	female	38	4
IM1000991.jpg	female	38	4
IM1000992.jpg	female	38	3
IM1000993.jpg	female	38	3
IM1000994.jpg	female	38	4
IM1000995.jpg	female	38	4
IM1000996.jpg	male	38	2
IM1000997.jpg	male	38	2
IM1000998.jpg	female	39	2
IM1000999.jpg	female	39	2
IM1001000.jpg	female	39	5
IM1001001.jpg	female	39	5
IM1001002.jpg	male	39	4
IM1001003.jpg	male	39	4
IM1001004.jpg	female	39	3
IM1001005.jpg	female	39	3
IM1001006.jpg	female	39	3
IM1001007.jpg	female	39	3
IM1001008.jpg	female	39	4
IM1001009.jpg	female	39	4
IM1001010.jpg	male	39	3
IM1001011.jpg	male	39	3
IM1001012.jpg	male	39	4
IM1001013.jpg	male	39	4
IM1001014.jpg	male	39	3
IM1001015.jpg	male	39	3
IM1001016.jpg	male	39	3
IM1001017.jpg	male	39	3
IM1001018.jpg	male	39	4
IM1001019.jpg	male	39	4
IM1001020.jpg	female	39	3
IM1001021.jpg	female	39	3
IM1001022.jpg	male	39	2
IM1001023.jpg	male	39	2
IM1001024.jpg	female	39	4
IM1001025.jpg	female	39	4
IM1001026.jpg	female	39	4
IM1001027.jpg	female	39	4
IM1001028.jpg	male	39	3
IM1001029.jpg	male	39	3
IM1001030.jpg	female	39	3
IM1001031.jpg	female	39	3
IM1001032.jpg	female	39	3
IM1001033.jpg	female	39	3
IM1001034.jpg	female	39	2
IM1001035.jpg	female	39	2
IM1001036.jpg	female	39	4
IM1001037.jpg	female	39	4
IM1001038.jpg	male	39	3
IM1001039.jpg	male	39	3
IM1001040.jpg	female	39	3
IM1001041.jpg	female	39	3
IM1001042.jpg	male	39	3
IM1001043.jpg	male	39	3
IM1001044.jpg	female	39	4
IM1001045.jpg	female	39	4
IM1001046.jpg	female	39	2
IM1001047.jpg	female	39	2
IM1001048.jpg	female	39	2
IM1001049.jpg	female	39	2
IM1001050.jpg	female	39	5
IM1001051.jpg	female	39	5
IM1001052.jpg	male	39	2
IM1001053.jpg	male	39	2
IM1001054.jpg	male	39	4
IM1001055.jpg	male	39	4
IM1001056.jpg	female	39	4
IM1001057.jpg	female	39	4
IM1001058.jpg	male	39	3
IM1001059.jpg	male	39	3
IM1001060.jpg	female	39	2
IM1001061.jpg	female	39	2
IM1001062.jpg	male	40	5
IM1001063.jpg	male	40	5
IM1001064.jpg	female	40	5
IM1001065.jpg	female	40	5
IM1001066.jpg	female	40	4
IM1001067.jpg	female	40	4
IM1001068.jpg	male	40	5
IM1001069.jpg	male	40	5
IM1001070.jpg	male	40	5
IM1001071.jpg	male	40	5
IM1001072.jpg	male	40	5
IM1001073.jpg	male	40	5
IM1001074.jpg	female	40	4
IM1001075.jpg	female	40	4
IM1001076.jpg	male	40	5
IM1001077.jpg	male	40	5
IM1001078.jpg	female	40	4
IM1001079.jpg	female	40	4
IM1001080.jpg	male	40	3
IM1001081.jpg	male	40	3
IM1001082.jpg	female	40	4
IM1001083.jpg	female	40	4
IM1001084.jpg	female	40	4
IM1001085.jpg	female	40	4
IM1001086.jpg	female	40	3
IM1001087.jpg	female	40	3
IM1001088.jpg	female	40	5
IM1001089.jpg	female	40	5
IM1001090.jpg	female	40	5
IM1001091.jpg	female	40	5
IM1001092.jpg	female	40	2
IM1001093.jpg	female	40	2
IM1001094.jpg	female	40	4
IM1001095.jpg	female	40	4
IM1001096.jpg	male	40	5
IM1001097.jpg	male	40	5
IM1001098.jpg	female	40	5
IM1001099.jpg	female	40	5
IM1001100.jpg	female	40	3
IM1001101.jpg	female	40	3
IM1001102.jpg	female	40	5
IM1001103.jpg	female	40	5
IM1001104.jpg	male	40	3
IM1001105.jpg	male	40	3
IM1001106.jpg	female	40	3
IM1001107.jpg	female	40	3
IM1001108.jpg	male	40	4
IM1001109.jpg	male	40	4
IM1001110.jpg	male	40	2
IM1001111.jpg	male	40	2
IM1001112.jpg	female	40	3
IM1001113.jpg	female	40	3
IM1001114.jpg	male	40	3
IM1001115.jpg	male	40	3
IM1001116.jpg	female	40	3
IM1001117.jpg	female	40	3
IM1001118.jpg	male	40	2
IM1001119.jpg	male	40	2
IM1001120.jpg	female	40	3
IM1001121.jpg	female	40	3
IM1001122.jpg	female	40	3
IM1001123.jpg	female	40	3
IM1001124.jpg	female	40	2
IM1001125.jpg	female	40	2
IM1001126.jpg	female	41	2
IM1001127.jpg	female	41	2
IM1001128.jpg	female	41	1
IM1001129.jpg	female	41	1
IM1001130.jpg	female	41	4
IM1001131.jpg	female	41	4
IM1001132.jpg	female	41	2
IM1001133.jpg	female	41	2
IM1001134.jpg	male	41	4
IM1001135.jpg	male	41	4
IM1001136.jpg	male	41	2
IM1001137.jpg	male	41	4
IM1001138.jpg	female	41	5
IM1001139.jpg	female	41	5
IM1001140.jpg	male	41	4
IM1001141.jpg	male	41	4
IM1001142.jpg	male	41	3
IM1001143.jpg	male	41	3
IM1001144.jpg	male	41	1
IM1001145.jpg	male	41	1
IM1001146.jpg	female	41	4
IM1001147.jpg	female	41	4
IM1001148.jpg	male	41	4
IM1001149.jpg	male	41	4
IM1001150.jpg	female	41	3
IM1001151.jpg	female	41	3
IM1001152.jpg	male	41	4
IM1001153.jpg	male	41	4
IM1001154.jpg	male	41	4
IM1001155.jpg	male	41	4
IM1001156.jpg	male	41	5
IM1001157.jpg	male	41	5
IM1001158.jpg	male	41	4
IM1001159.jpg	male	41	4
IM1001160.jpg	female	42	3
IM1001161.jpg	female	42	3
IM1001162.jpg	female	42	2
IM1001163.jpg	female	42	2
IM1001164.jpg	female	42	5
IM1001165.jpg	female	42	5
IM1001166.jpg	female	42	4
IM1001167.jpg	female	42	4
IM1001168.jpg	female	42	2
IM1001169.jpg	female	42	2
IM1001170.jpg	male	42	3
IM1001171.jpg	male	42	3
IM1001172.jpg	female	42	4
IM1001173.jpg	female	42	4
IM1001174.jpg	female	42	5
IM1001175.jpg	female	42	5
IM1001176.jpg	male	42	2
IM1001177.jpg	male	42	2
IM1001178.jpg	female	42	4
IM1001179.jpg	female	42	3
IM1001180.jpg	male	42	3
IM1001181.jpg	male	42	3
IM1001182.jpg	female	42	4
IM1001183.jpg	female	42	4
IM1001184.jpg	female	42	4
IM1001185.jpg	female	42	4
IM1001186.jpg	male	42	3
IM1001187.jpg	male	42	3
IM1001188.jpg	male	42	3
IM1001189.jpg	male	42	3
IM1001190.jpg	male	42	4
IM1001191.jpg	male	42	4
IM1001192.jpg	male	42	4
IM1001193.jpg	male	42	4
IM1001194.jpg	female	42	3
IM1001195.jpg	female	42	3
IM1001196.jpg	male	42	5
IM1001197.jpg	male	42	5
IM1001198.jpg	male	42	4
IM1001199.jpg	male	42	4
IM1001200.jpg	female	42	4
IM1001201.jpg	female	42	4
IM1001202.jpg	female	42	4
IM1001203.jpg	female	42	4
IM1001204.jpg	female	42	5
IM1001205.jpg	female	42	5
IM1001206.jpg	male	42	1
IM1001207.jpg	male	42	1
IM1001208.jpg	male	42	4
IM1001209.jpg	male	42	4
IM1001210.jpg	female	42	4
IM1001211.jpg	female	42	4
IM1001212.jpg	male	42	4
IM1001213.jpg	male	42	4
IM1001214.jpg	male	42	2
IM1001215.jpg	male	42	2
IM1001216.jpg	male	42	3
IM1001217.jpg	male	42	3
IM1001218.jpg	female	42	5
IM1001219.jpg	female	42	5
IM1001220.jpg	female	43	3
IM1001221.jpg	female	43	3
IM1001222.jpg	female	43	3
IM1001223.jpg	female	43	3
IM1001224.jpg	female	43	3
IM1001225.jpg	female	43	3
IM1001226.jpg	male	43	3
IM1001227.jpg	male	43	4
IM1001228.jpg	male	43	4
IM1001229.jpg	male	43	4
IM1001230.jpg	male	43	5
IM1001231.jpg	male	43	5
IM1001232.jpg	female	43	2
IM1001233.jpg	female	43	2
IM1001234.jpg	female	43	3
IM1001235.jpg	female	43	3
IM1001236.jpg	female	43	4
IM1001237.jpg	female	43	5
IM1001238.jpg	female	43	3
IM1001239.jpg	female	43	3
IM1001240.jpg	male	43	5
IM1001241.jpg	male	43	5
IM1001242.jpg	male	43	3
IM1001243.jpg	male	43	3
IM1001244.jpg	male	43	3
IM1001245.jpg	male	43	3
IM1001246.jpg	female	43	5
IM1001247.jpg	female	43	5
IM1001248.jpg	male	43	4
IM1001249.jpg	male	43	4
IM1001250.jpg	female	43	5
IM1001251.jpg	female	43	5
IM1001252.jpg	male	43	5
IM1001253.jpg	male	43	5
IM1001254.jpg	female	43	5
IM1001255.jpg	female	43	5
IM1001256.jpg	female	43	1
IM1001257.jpg	female	43	1
IM1001258.jpg	female	43	3
IM1001259.jpg	female	43	3
IM1001260.jpg	female	43	2
IM1001261.jpg	female	43	2
IM1001262.jpg	female	44	3
IM1001263.jpg	female	44	3
IM1001264.jpg	female	44	3
IM1001265.jpg	female	44	3
IM1001266.jpg	male	44	3
IM1001267.jpg	male	44	3
IM1001268.jpg	female	44	3
IM1001269.jpg	female	44	3
IM1001270.jpg	female	44	3
IM1001271.jpg	female	44	3
IM1001272.jpg	female	44	2
IM1001273.jpg	female	44	2
IM1001274.jpg	female	44	5
IM1001275.jpg	female	44	5
IM1001276.jpg	male	44	5
IM1001277.jpg	male	44	5
IM1001278.jpg	female	44	3
IM1001279.jpg	female	44	3
IM1001280.jpg	male	44	2
IM1001281.jpg	male	44	2
IM1001282.jpg	male	44	2
IM1001283.jpg	male	44	2
IM1001284.jpg	female	44	5
IM1001285.jpg	female	44	5
IM1001286.jpg	male	44	2
IM1001287.jpg	male	44	2
IM1001288.jpg	female	44	4
IM1001289.jpg	female	44	4
IM1001290.jpg	female	44	3
IM1001291.jpg	female	44	3
IM1001292.jpg	male	44	4
IM1001293.jpg	male	44	4
IM1001294.jpg	male	44	4
IM1001295.jpg	male	44	4
IM1001296.jpg	male	44	1
IM1001297.jpg	male	44	1
IM1001298.jpg	female	44	3
IM1001299.jpg	female	44	3
IM1001300.jpg	female	44	4
IM1001301.jpg	female	44	4
IM1001302.jpg	female	44	2
IM1001303.jpg	female	44	2
IM1001304.jpg	female	44	3
IM1001305.jpg	female	44	3
IM1001306.jpg	female	44	3
IM1001307.jpg	female	44	3
IM1001308.jpg	male	44	4
IM1001309.jpg	male	44	4
IM1001310.jpg	female	44	2
IM1001311.jpg	female	44	2
IM1001312.jpg	male	44	3
IM1001313.jpg	male	44	3
IM1001314.jpg	male	44	5
IM1001315.jpg	male	44	5
IM1001316.jpg	female	44	4
IM1001317.jpg	female	44	4
IM1001318.jpg	female	44	4
IM1001319.jpg	female	44	4
IM1001320.jpg	male	44	5
IM1001321.jpg	male	44	5
IM1001322.jpg	male	44	4
IM1001323.jpg	male	44	5
IM1001324.jpg	female	44	1
IM1001325.jpg	female	44	1
IM1001326.jpg	female	44	4
IM1001327.jpg	female	44	4
IM1001328.jpg	female	44	5
IM1001329.jpg	female	44	5
IM1001330.jpg	male	44	2
IM1001331.jpg	male	44	2
IM1001332.jpg	male	44	3
IM1001333.jpg	male	44	3
IM1001334.jpg	female	44	2
IM1001335.jpg	female	44	2
IM1001336.jpg	female	45	4
IM1001337.jpg	female	45	4
IM1001338.jpg	female	45	5
IM1001339.jpg	female	45	5
IM1001340.jpg	female	45	4
IM1001341.jpg	female	45	4
IM1001342.jpg	female	45	3
IM1001343.jpg	female	45	4
IM1001344.jpg	female	45	2
IM1001345.jpg	female	45	2
IM1001346.jpg	male	45	3
IM1001347.jpg	male	45	3
IM1001348.jpg	female	45	4
IM1001349.jpg	female	45	4
IM1001350.jpg	female	45	4
IM1001351.jpg	female	45	4
IM1001352.jpg	female	45	2
IM1001353.jpg	female	45	2
IM1001354.jpg	female	45	4
IM1001355.jpg	female	45	4
IM1001356.jpg	female	45	4
IM1001357.jpg	female	45	4
IM1001358.jpg	female	45	4
IM1001359.jpg	female	45	4
IM1001360.jpg	female	45	4
IM1001361.jpg	female	45	4
IM1001362.jpg	male	45	4
IM1001363.jpg	male	45	4
IM1001364.jpg	male	45	2
IM1001365.jpg	male	45	2
IM1001366.jpg	female	45	4
IM1001367.jpg	female	45	4
IM1001368.jpg	female	45	4
IM1001369.jpg	female	45	4
IM1001370.jpg	female	45	1
IM1001371.jpg	female	45	1
IM1001372.jpg	female	45	5
IM1001373.jpg	female	45	5
IM1001374.jpg	female	45	3
IM1001375.jpg	female	45	3
IM1001376.jpg	male	45	5
IM1001377.jpg	male	45	5
IM1001378.jpg	female	45	2
IM1001379.jpg	female	45	2
IM1001380.jpg	female	45	4
IM1001381.jpg	female	45	4
IM1001382.jpg	male	45	1
IM1001383.jpg	male	45	1
IM1001384.jpg	female	45	5
IM1001385.jpg	female	45	5
IM1001386.jpg	male	45	4
IM1001387.jpg	male	45	4
IM1001388.jpg	female	45	4
IM1001389.jpg	female	45	4
IM1001390.jpg	female	45	3
IM1001391.jpg	female	45	3
IM1001392.jpg	female	45	5
IM1001393.jpg	female	45	5
IM1001394.jpg	male	45	2
IM1001395.jpg	male	45	2
IM1001396.jpg	male	45	2
IM1001397.jpg	male	45	2
IM1001398.jpg	male	45	2
IM1001399.jpg	male	45	2
IM1001400.jpg	female	45	2
IM1001401.jpg	female	45	2
IM1001402.jpg	male	45	3
IM1001403.jpg	male	45	3
IM1001404.jpg	male	46	3
IM1001405.jpg	male	46	3
IM1001406.jpg	male	46	4
IM1001407.jpg	male	46	4
IM1001408.jpg	female	46	5
IM1001409.jpg	female	46	5
IM1001410.jpg	female	46	3
IM1001411.jpg	female	46	3
IM1001412.jpg	male	46	2
IM1001413.jpg	male	46	2
IM1001414.jpg	male	46	4
IM1001415.jpg	male	46	4
IM1001416.jpg	male	46	1
IM1001417.jpg	male	46	1
IM1001418.jpg	female	46	4
IM1001419.jpg	female	46	4
IM1001420.jpg	female	46	4
IM1001421.jpg	female	46	4
IM1001422.jpg	male	46	4
IM1001423.jpg	male	46	4
IM1001424.jpg	female	46	4
IM1001425.jpg	female	46	4
IM1001426.jpg	female	46	5
IM1001427.jpg	female	46	5
IM1001428.jpg	female	46	5
IM1001429.jpg	female	46	5
IM1001430.jpg	female	46	4
IM1001431.jpg	female	46	4
IM1001432.jpg	female	46	4
IM1001433.jpg	female	46	4
IM1001434.jpg	male	46	3
IM1001435.jpg	male	46	3
IM1001436.jpg	male	46	2
IM1001437.jpg	male	46	2
IM1001438.jpg	female	46	5
IM1001439.jpg	female	46	5
IM1001440.jpg	male	46	4
IM1001441.jpg	male	46	4
IM1001442.jpg	female	46	5
IM1001443.jpg	female	46	5
IM1001444.jpg	female	46	2
IM1001445.jpg	female	46	2
IM1001446.jpg	male	46	4
IM1001447.jpg	male	46	4
IM1001448.jpg	female	46	3
IM1001449.jpg	female	46	3
IM1001450.jpg	male	46	3
IM1001451.jpg	male	46	3
IM1001452.jpg	female	46	4
IM1001453.jpg	female	46	4
IM1001454.jpg	male	46	5
IM1001455.jpg	male	46	5
IM1001456.jpg	male	46	2
IM1001457.jpg	male	46	2
IM1001458.jpg	female	46	2
IM1001459.jpg	female	46	2
IM1001460.jpg	male	46	1
IM1001461.jpg	male	46	1
IM1001462.jpg	female	46	2
IM1001463.jpg	female	46	2
IM1001464.jpg	male	46	3
IM1001465.jpg	male	46	3
IM1001466.jpg	male	46	3
IM1001467.jpg	male	46	3
IM1001468.jpg	male	47	3
IM1001469.jpg	male	47	3
IM1001470.jpg	female	47	3
IM1001471.jpg	female	47	3
IM1001472.jpg	male	47	4
IM1001473.jpg	male	47	4
IM1001474.jpg	male	47	2
IM1001475.jpg	male	47	2
IM1001476.jpg	female	47	2
IM1001477.jpg	female	47	2
IM1001478.jpg	male	47	3
IM1001479.jpg	male	47	3
IM1001480.jpg	female	47	4
IM1001481.jpg	female	47	4
IM1001482.jpg	female	47	3
IM1001483.jpg	female	47	3
IM1001484.jpg	male	47	2
IM1001485.jpg	male	47	2
IM1001486.jpg	female	47	4
IM1001487.jpg	female	47	4
IM1001488.jpg	female	47	3
IM1001489.jpg	female	47	3
IM1001490.jpg	male	47	4
IM1001491.jpg	male	47	4
IM1001492.jpg	female	47	3
IM1001493.jpg	female	47	3
IM1001494.jpg	male	47	2
IM1001495.jpg	male	47	2
IM1001496.jpg	male	47	4
IM1001497.jpg	male	47	4
IM1001498.jpg	male	47	4
IM1001499.jpg	male	47	4
IM1001500.jpg	female	47	4
IM1001501.jpg	female	47	4
IM1001502.jpg	female	47	4
IM1001503.jpg	female	47	4
IM1001504.jpg	male	47	3
IM1001505.jpg	male	47	3
IM1001506.jpg	male	47	4
IM1001507.jpg	male	47	4
IM1001508.jpg	female	47	5
IM1001509.jpg	female	47	5
IM1001510.jpg	female	47	4
IM1001511.jpg	female	47	4
IM1001512.jpg	female	47	1
IM1001513.jpg	female	47	1
IM1001514.jpg	female	47	3
IM1001515.jpg	female	47	4
IM1001516.jpg	female	47	4
IM1001517.jpg	female	47	4
IM1001518.jpg	male	47	3
IM1001519.jpg	male	47	3
IM1001520.jpg	male	47	5
IM1001521.jpg	male	47	5
IM1001522.jpg	male	47	2
IM1001523.jpg	male	47	2
IM1001524.jpg	male	47	5
IM1001525.jpg	male	47	5
IM1001526.jpg	male	47	4
IM1001527.jpg	male	47	4
IM1001528.jpg	female	47	4
IM1001529.jpg	female	47	4
IM1001530.jpg	female	47	5
IM1001531.jpg	female	47	5
IM1001532.jpg	female	47	2
IM1001533.jpg	female	47	2
IM1001534.jpg	male	47	2
IM1001535.jpg	male	47	2
IM1001536.jpg	female	47	5
IM1001537.jpg	female	47	5
IM1001538.jpg	male	47	4
IM1001539.jpg	male	47	4
IM1001540.jpg	female	47	2
IM1001541.jpg	female	47	2
IM1001542.jpg	female	47	5
IM1001543.jpg	female	47	5
IM1001544.jpg	female	47	5
IM1001545.jpg	female	47	5
IM1001546.jpg	male	47	4
IM1001547.jpg	male	47	4
IM1001548.jpg	female	47	1
IM1001549.jpg	female	47	1
IM1001550.jpg	female	47	3
IM1001551.jpg	female	47	3
IM1001552.jpg	female	47	4
IM1001553.jpg	female	47	4
IM1001554.jpg	male	47	2
IM1001555.jpg	male	47	2
IM1001556.jpg	male	47	3
IM1001557.jpg	male	47	3
IM1001558.jpg	female	48	3
IM1001559.jpg	female	48	3
IM1001560.jpg	male	48	5
IM1001561.jpg	male	48	5
IM1001562.jpg	female	48	1
IM1001563.jpg	female	48	1
IM1001564.jpg	male	48	2
IM1001565.jpg	male	48	2
IM1001566.jpg	female	48	1
IM1001567.jpg	female	48	1
IM1001568.jpg	female	48	4
IM1001569.jpg	female	48	4
IM1001570.jpg	female	48	2
IM1001571.jpg	female	48	2
IM1001572.jpg	female	48	5
IM1001573.jpg	female	48	5
IM1001574.jpg	female	48	3
IM1001575.jpg	female	48	3
IM1001576.jpg	female	48	3
IM1001577.jpg	female	48	3
IM1001578.jpg	male	48	4
IM1001579.jpg	male	48	4
IM1001580.jpg	male	48	3
IM1001581.jpg	male	48	3
IM1001582.jpg	female	48	5
IM1001583.jpg	female	48	5
IM1001584.jpg	female	48	5
IM1001585.jpg	female	48	5
IM1001586.jpg	female	48	3
IM1001587.jpg	female	48	3
IM1001588.jpg	female	48	4
IM1001589.jpg	female	48	2
IM1001590.jpg	male	48	4
IM1001591.jpg	male	48	4
IM1001592.jpg	female	48	2
IM1001593.jpg	female	48	2
IM1001594.jpg	male	48	5
IM1001595.jpg	male	48	5
IM1001596.jpg	male	48	2
IM1001597.jpg	male	48	2
IM1001598.jpg	female	48	4
IM1001599.jpg	female	48	3
IM1001600.jpg	female	48	4
IM1001601.jpg	female	48	4
IM1001602.jpg	male	48	2
IM1001603.jpg	male	48	2
IM1001604.jpg	male	48	1
IM1001605.jpg	male	48	1
IM1001606.jpg	male	48	5
IM1001607.jpg	male	48	5
IM1001608.jpg	female	48	3
IM1001609.jpg	female	48	3
IM1001610.jpg	male	48	3
IM1001611.jpg	male	48	3
IM1001612.jpg	female	48	4
IM1001613.jpg	female	48	4
IM1001614.jpg	male	48	4
IM1001615.jpg	male	48	4
IM1001616.jpg	female	48	5
IM1001617.jpg	female	48	5
IM1001618.jpg	male	48	5
IM1001619.jpg	male	48	5
IM1001620.jpg	female	48	4
IM1001621.jpg	female	48	3
IM1001622.jpg	male	48	4
IM1001623.jpg	male	48	4
IM1001624.jpg	female	48	4
IM1001625.jpg	female	48	4
IM1001626.jpg	female	48	4
IM1001627.jpg	female	48	4
IM1001628.jpg	male	48	5
IM1001629.jpg	male	48	5
IM1001630.jpg	male	48	5
IM1001631.jpg	male	48	5
IM1001632.jpg	male	48	2
IM1001633.jpg	male	48	2
IM1001634.jpg	male	48	4
IM1001635.jpg	male	48	4
IM1001636.jpg	female	48	4
IM1001637.jpg	female	48	4
IM1001638.jpg	male	48	5
IM1001639.jpg	male	48	5
IM1001640.jpg	female	48	3
IM1001641.jpg	female	48	4
IM1001642.jpg	female	48	4
IM1001643.jpg	female	48	4
IM1001644.jpg	female	48	2
IM1001645.jpg	female	48	2
IM1001646.jpg	female	48	3
IM1001647.jpg	female	48	3
IM1001648.jpg	female	48	3
IM1001649.jpg	female	48	3
IM1001650.jpg	female	48	5
IM1001651.jpg	female	48	5
IM1001652.jpg	male	48	4
IM1001653.jpg	male	48	4
IM1001654.jpg	female	48	3
IM1001655.jpg	female	48	3
IM1001656.jpg	female	48	5
IM1001657.jpg	female	48	5
IM1001658.jpg	female	48	5
IM1001659.jpg	female	48	5
IM1001660.jpg	male	49	2
IM1001661.jpg	male	49	2
IM1001662.jpg	male	49	4
IM1001663.jpg	male	49	4
IM1001664.jpg	male	49	5
IM1001665.jpg	male	49	5
IM1001666.jpg	male	49	1
IM1001667.jpg	male	49	1
IM1001668.jpg	female	49	4
IM1001669.jpg	female	49	4
IM1001670.jpg	male	49	2
IM1001671.jpg	male	49	2
IM1001672.jpg	female	49	4
IM1001673.jpg	female	49	5
IM1001674.jpg	female	49	5
IM1001675.jpg	female	49	5
IM1001676.jpg	female	49	4
IM1001677.jpg	female	49	5
IM1001678.jpg	female	49	2
IM1001679.jpg	female	49	3
IM1001680.jpg	female	49	3
IM1001681.jpg	female	49	3
IM1001682.jpg	male	49	3
IM1001683.jpg	male	49	3
IM1001684.jpg	male	49	4
IM1001685.jpg	male	49	4
IM1001686.jpg	female	49	2
IM1001687.jpg	female	49	2
IM1001688.jpg	female	49	3
IM1001689.jpg	female	49	3
IM1001690.jpg	male	49	2
IM1001691.jpg	male	49	2
IM1001692.jpg	female	49	2
IM1001693.jpg	female	49	2
IM1001694.jpg	female	49	3
IM1001695.jpg	female	49	3
IM1001696.jpg	male	49	1
IM1001697.jpg	male	49	1
IM1001698.jpg	female	49	3
IM1001699.jpg	female	49	3
IM1001700.jpg	male	49	2
IM1001701.jpg	male	49	2
IM1001702.jpg	female	49	5
IM1001703.jpg	female	49	5
IM1001704.jpg	female	49	5
IM1001705.jpg	female	49	5
IM1001706.jpg	female	49	4
IM1001707.jpg	female	49	4
IM1001708.jpg	male	49	1
IM1001709.jpg	male	49	1
IM1001710.jpg	male	49	3
IM1001711.jpg	male	49	3
IM1001712.jpg	female	49	3
IM1001713.jpg	female	49	3
IM1001714.jpg	female	49	4
IM1001715.jpg	female	49	4
IM1001716.jpg	female	49	2
IM1001717.jpg	female	49	2
IM1001718.jpg	male	49	5
IM1001719.jpg	male	49	5
IM1001720.jpg	male	49	2
IM1001721.jpg	male	49	2
IM1001722.jpg	male	49	4
IM1001723.jpg	male	49	4
IM1001724.jpg	female	49	4
IM1001725.jpg	female	49	4
IM1001726.jpg	female	49	4
IM1001727.jpg	female	49	4
IM1001728.jpg	male	49	4
IM1001729.jpg	male	49	4
IM1001730.jpg	female	49	5
IM1001731.jpg	female	49	5
IM1001732.jpg	male	49	4
IM1001733.jpg	male	49	4
IM1001734.jpg	female	49	5
IM1001735.jpg	female	49	5
IM1001736.jpg	male	49	1
IM1001737.jpg	male	49	1
IM1001738.jpg	female	49	4
IM1001739.jpg	female	49	4
IM1001740.jpg	male	49	2
IM1001741.jpg	male	49	2
IM1001742.jpg	male	49	3
IM1001743.jpg	male	49	3
IM1001744.jpg	female	49	4
IM1001745.jpg	female	49	4
IM1001746.jpg	female	49	2
IM1001747.jpg	female	49	2
IM1001748.jpg	female	49	2
IM1001749.jpg	female	49	2
IM1001750.jpg	male	49	5
IM1001751.jpg	male	49	5
IM1001752.jpg	male	50	3
IM1001753.jpg	male	50	3
IM1001754.jpg	female	50	2
IM1001755.jpg	female	50	2
IM1001756.jpg	female	50	2
IM1001757.jpg	female	50	2
IM1001758.jpg	female	50	5
IM1001759.jpg	female	50	5
IM1001760.jpg	male	50	5
IM1001761.jpg	male	50	5
IM1001762.jpg	female	50	4
IM1001763.jpg	female	50	4
IM1001764.jpg	female	50	3
IM1001765.jpg	female	50	3
IM1001766.jpg	male	50	4
IM1001767.jpg	male	50	4
IM1001768.jpg	female	50	2
IM1001769.jpg	female	50	2
IM1001770.jpg	male	50	2
IM1001771.jpg	male	50	2
IM1001772.jpg	female	50	4
IM1001773.jpg	female	50	4
IM1001774.jpg	male	50	5
IM1001775.jpg	male	50	5
IM1001776.jpg	male	50	3
IM1001777.jpg	male	50	3
IM1001778.jpg	female	50	3
IM1001779.jpg	female	50	3
IM1001780.jpg	male	50	5
IM1001781.jpg	male	50	5
IM1001782.jpg	male	50	5
IM1001783.jpg	male	50	5
IM1001784.jpg	male	50	4
IM1001785.jpg	male	50	4
IM1001786.jpg	male	50	4
IM1001787.jpg	male	50	4
IM1001788.jpg	female	50	3
IM1001789.jpg	female	50	3
IM1001790.jpg	male	50	3
IM1001791.jpg	male	50	3
IM1001792.jpg	male	50	2
IM1001793.jpg	male	50	2
IM1001794.jpg	male	50	3
IM1001795.jpg	male	50	3
IM1001796.jpg	male	50	4
IM1001797.jpg	male	50	4
IM1001798.jpg	male	50	4
IM1001799.jpg	male	50	4
IM1001800.jpg	female	50	4
IM1001801.jpg	female	50	4
IM1001802.jpg	female	50	3
IM1001803.jpg	female	50	3
IM1001804.jpg	male	50	4
IM1001805.jpg	male	50	4
IM1001806.jpg	female	50	3
IM1001807.jpg	female	50	3
IM1001808.jpg	female	50	3
IM1001809.jpg	female	50	3
IM1001810.jpg	male	50	5
IM1001811.jpg	male	50	5
IM1001812.jpg	female	50	4
IM1001813.jpg	female	50	4
IM1001814.jpg	male	50	4
IM1001815.jpg	male	50	4
IM1001816.jpg	female	50	4
IM1001817.jpg	female	50	4
IM1001818.jpg	female	50	4
IM1001819.jpg	female	50	4
IM1001820.jpg	female	50	5
IM1001821.jpg	female	50	5
IM1001822.jpg	female	50	4
IM1001823.jpg	female	50	4
IM1001824.jpg	male	50	3
IM1001825.jpg	male	50	3
IM1001826.jpg	male	50	5
IM1001827.jpg	male	50	5
IM1001828.jpg	male	50	2
IM1001829.jpg	male	50	3
IM1001830.jpg	male	50	4
IM1001831.jpg	male	50	4
IM1001832.jpg	female	50	3
IM1001833.jpg	female	50	3
IM1001834.jpg	female	50	2
IM1001835.jpg	female	50	2
IM1001836.jpg	male	50	2
IM1001837.jpg	male	50	2
IM1001838.jpg	female	51	4
IM1001839.jpg	female	51	4
IM1001840.jpg	female	51	3
IM1001841.jpg	female	51	3
IM1001842.jpg	female	51	3
IM1001843.jpg	female	51	3
IM1001844.jpg	female	51	3
IM1001845.jpg	female	51	3
IM1001846.jpg	female	51	5
IM1001847.jpg	female	51	5
IM1001848.jpg	female	51	4
IM1001849.jpg	female	51	4
IM1001850.jpg	male	51	2
IM1001851.jpg	male	51	2
IM1001852.jpg	female	51	3
IM1001853.jpg	female	51	3
IM1001854.jpg	female	51	3
IM1001855.jpg	female	51	3
IM1001856.jpg	male	51	5
IM1001857.jpg	male	51	5
IM1001858.jpg	female	51	2
IM1001859.jpg	female	51	2
IM1001860.jpg	female	51	2
IM1001861.jpg	female	51	2
IM1001862.jpg	female	51	3
IM1001863.jpg	female	51	3
IM1001864.jpg	male	51	3
IM1001865.jpg	male	51	3
IM1001866.jpg	female	51	2
IM1001867.jpg	female	51	2
IM1001868.jpg	female	51	4
IM1001869.jpg	female	51	4
IM1001870.jpg	male	51	3
IM1001871.jpg	male	51	3
IM1001872.jpg	female	51	4
IM1001873.jpg	female	51	4
IM1001874.jpg	female	51	3
IM1001875.jpg	female	51	3
IM1001876.jpg	female	51	5
IM1001877.jpg	female	51	5
IM1001878.jpg	female	51	2
IM1001879.jpg	female	51	2
IM1001880.jpg	male	51	4
IM1001881.jpg	male	51	4
IM1001882.jpg	female	51	4
IM1001883.jpg	female	51	4
IM1001884.jpg	male	51	2
IM1001885.jpg	male	51	2
IM1001886.jpg	male	51	4
IM1001887.jpg	male	51	4
IM1001888.jpg	male	51	1
IM1001889.jpg	male	51	1
IM1001890.jpg	female	51	1
IM1001891.jpg	female	51	1
IM1001892.jpg	female	51	3
IM1001893.jpg	female	51	3
IM1001894.jpg	male	51	2
IM1001895.jpg	male	51	2
IM1001896.jpg	male	51	2
IM1001897.jpg	male	51	2
IM1001898.jpg	female	51	4
IM1001899.jpg	female	51	4
IM1001900.jpg	female	51	2
IM1001901.jpg	female	51	2
IM1001902.jpg	female	51	4
IM1001903.jpg	female	51	4
IM1001904.jpg	male	51	4
IM1001905.jpg	male	51	4
IM1001906.jpg	male	51	4
IM1001907.jpg	male	51	4
IM1001908.jpg	male	51	2
IM1001909.jpg	male	51	2
IM1001910.jpg	female	51	2
IM1001911.jpg	female	51	2
IM1001912.jpg	male	51	4
IM1001913.jpg	male	51	4
IM1001914.jpg	female	51	5
IM1001915.jpg	female	51	5
IM1001916.jpg	female	52	4
IM1001917.jpg	female	52	4
IM1001918.jpg	male	52	3
IM1001919.jpg	male	52	3
IM1001920.jpg	female	52	3
IM1001921.jpg	female	52	3
IM1001922.jpg	female	52	3
IM1001923.jpg	female	52	3
IM1001924.jpg	female	52	4
IM1001925.jpg	female	52	4
IM1001926.jpg	male	52	3
IM1001927.jpg	male	52	3
IM1001928.jpg	female	52	4
IM1001929.jpg	female	52	4
IM1001930.jpg	female	52	5
IM1001931.jpg	female	52	5
IM1001932.jpg	female	52	2
IM1001933.jpg	female	52	2
IM1001934.jpg	female	52	4
IM1001935.jpg	female	52	4
IM1001936.jpg	female	52	4
IM1001937.jpg	female	52	4
IM1001938.jpg	male	52	3
IM1001939.jpg	male	52	3
IM1001940.jpg	female	52	4
IM1001941.jpg	female	52	4
IM1001942.jpg	female	52	3
IM1001943.jpg	female	52	3
IM1001944.jpg	female	52	4
IM1001945.jpg	female	52	4
IM1001946.jpg	male	52	1
IM1001947.jpg	male	52	1
IM1001948.jpg	female	52	5
IM1001949.jpg	female	52	5
IM1001950.jpg	female	52	5
IM1001951.jpg	female	52	5
IM1001952.jpg	male	52	3
IM1001953.jpg	male	52	3
IM1001954.jpg	male	52	4
IM1001955.jpg	male	52	4
IM1001956.jpg	female	52	5
IM1001957.jpg	female	52	5
IM1001958.jpg	male	52	2
IM1001959.jpg	male	52	2
IM1001960.jpg	male	52	4
IM1001961.jpg	male	52	4
IM1001962.jpg	female	52	4
IM1001963.jpg	female	52	4
IM1001964.jpg	female	52	4
IM1001965.jpg	female	52	4
IM1001966.jpg	female	52	4
IM1001967.jpg	female	52	4
IM1001968.jpg	male	52	2
IM1001969.jpg	male	52	2
IM1001970.jpg	male	52	3
IM1001971.jpg	male	52	3
IM1001972.jpg	female	52	3
IM1001973.jpg	female	52	2
IM1001974.jpg	female	52	4
IM1001975.jpg	female	52	4
IM1001976.jpg	female	52	3
IM1001977.jpg	female	52	3
IM1001978.jpg	female	52	5
IM1001979.jpg	female	52	5
IM1001980.jpg	female	52	5
IM1001981.jpg	female	52	5
IM1001982.jpg	female	52	3
IM1001983.jpg	female	52	3
IM1001984.jpg	female	52	3
IM1001985.jpg	female	52	3
IM1001986.jpg	male	52	5
IM1001987.jpg	male	52	5
IM1001988.jpg	female	52	2
IM1001989.jpg	female	52	2
IM1001990.jpg	male	52	3
IM1001991.jpg	male	52	3
IM1001992.jpg	male	52	3
IM1001993.jpg	male	52	3
IM1001994.jpg	male	52	4
IM1001995.jpg	male	52	4
IM1001996.jpg	female	52	5
IM1001997.jpg	female	52	5
IM1001998.jpg	male	52	4
[truncated: 2,479 more rows]
